# Supplementary material for: Protocol for the quantification of digestive exophagy in cell culture
Source: STAR Protoc. 2026 Mar 12;7(1):104355. doi: 10.1016/j.xpro.2026.104355 (PMC12997214; doi:10.1016/j.xpro.2026.104355)
Supplement: Data S1. Journals to quantify lysosomal exocytosis and degradation of surface-immobilized aggregates using Metamorph imaging software [file mmc1.zip]

Archive with 36 entries (33 files):
- Metamorph Journals/
- Metamorph Journals/Degradation-assay/
- Metamorph Journals/Degradation-assay/2CH_separator_5pc_Simple.JNL
- Metamorph Journals/Degradation-assay/Beads-segmentation.scn
- Metamorph Journals/Degradation-assay/Beads.GTH
- Metamorph Journals/Degradation-assay/Close_all.JNL
- Metamorph Journals/Degradation-assay/Degradation-Assay_Taskbar.JTB
- Metamorph Journals/Degradation-assay/Degradation-quant_extracellular.JNL
- Metamorph Journals/Degradation-assay/Degradation_quant_extracellular_cells-removed-filtered.JNL
- Metamorph Journals/Degradation-assay/Filter-open-close-holes.IMA
- Metamorph Journals/Degradation-assay/Get-fluorescein_and_transmitted-image_overlay_final.JNL
- Metamorph Journals/Degradation-assay/GetBackgroundCorrectedImage.JNL
- Metamorph Journals/Degradation-assay/GetX-Pct-Correction.JNL
- Metamorph Journals/Degradation-assay/Green.GTH
- Metamorph Journals/Degradation-assay/Holes_dark.GTH
- Metamorph Journals/Degradation-assay/Holes_light.GTH
- Metamorph Journals/Degradation-assay/Plane_separator_2ch_XPct.JNL
- Metamorph Journals/Degradation-assay/Quantify-bead-intensity.JNL
- Metamorph Journals/Degradation-assay/Remove-cells-using-transmitted-channel_filtered.JNL
- Metamorph Journals/Degradation-assay/Remove-cells-using-transmitted-channel_filtered_ALL-TEST.JNL
- Metamorph Journals/Degradation-assay/Remove-cells-using-transmitted-channel_filtered_DARK-TEST.JNL
- Metamorph Journals/Degradation-assay/Remove-cells-using-transmitted-channel_filtered_LIGHT-TEST.JNL
- Metamorph Journals/Degradation-assay/Transmitted-light_discard-dark-holes.IMA
- Metamorph Journals/Degradation-assay/Transmitted-light_discard-light-holes.IMA
- Metamorph Journals/Lysosomal_exocytosis/
- Metamorph Journals/Lysosomal_exocytosis/4CH_separator_Xpc_Simple.JNL
- Metamorph Journals/Lysosomal_exocytosis/4CH_SUM_count-beads.jnl
- Metamorph Journals/Lysosomal_exocytosis/Blue.GTH
- Metamorph Journals/Lysosomal_exocytosis/Close_all.JNL
- Metamorph Journals/Lysosomal_exocytosis/Far red.GTH
- Metamorph Journals/Lysosomal_exocytosis/Get_5th_pc_correction.JNL
- Metamorph Journals/Lysosomal_exocytosis/Green.GTH
- Metamorph Journals/Lysosomal_exocytosis/Lysosome_exocytosis_4CH_per-plane.JNL
- Metamorph Journals/Lysosomal_exocytosis/LY_exocytosis_taskbar.JTB
- Metamorph Journals/Lysosomal_exocytosis/Plane_separator_4CH.JNL
- Metamorph Journals/Lysosomal_exocytosis/Red.GTH
