# Supplementary material for: Protocol for the quantification of digestive exophagy in cell culture
Source: STAR Protoc. 2026 Mar 12;7(1):104355. doi: 10.1016/j.xpro.2026.104355 (PMC12997214; doi:10.1016/j.xpro.2026.104355)
Supplement: Data S1. Journals to quantify lysosomal exocytosis and degradation of surface-immobilized aggregates using Metamorph imaging software [file mmc1.zip › Metamorph Journals/Degradation-assay/2CH_separator_5pc_Simple.JNL]

<Journal><Description/><Version VersionNumber="2.4"/><CodeBlock><FunctionEntry GUID="{0x79f510de-0xe09c-0x11d3-0x93-0x9a-0x0-0x10-0x5a-0x4-0x2f-0x99}" FunctionName="Select Image" ApplicationName="journal" VersionNumber="19981104" Interactive="0" Disabled="0" MissingImage="0" CommandID="1" MetaJournal="000000000CAFA9B8" IsCurrentVersion="1" Variables="000000000CAFA6E8"><Variable Type="Image" Name="PickImageJNL.im" NDimensions="0" Override="" OverrideVariable="">m	1 5 10 0 1 -1 -1 4 Blue </Variable><Variable Type="String" Name="PickImageJNL.prompt" NDimensions="0" Override="" OverrideVariable="">0 </Variable></FunctionEntry><FunctionEntry GUID="{0x79f510e8-0xe09c-0x11d3-0x93-0x9a-0x0-0x10-0x5a-0x4-0x2f-0x99}" FunctionName="Run Journal" ApplicationName="journal" Interactive="0" ExecuteMode="1" Disabled="0" VersionNumber="1" MissingImage="0" CommandID="2" MetaJournal="000000000CB1BA20" IsCurrentVersion="1" Variables="000000000CB1B748"><Variable Type="String" Name="ExecuteJournalJNL.stExecuteJournal" NDimensions="0" Override="" OverrideVariable="">58 C:\Journals\Degradation-assay\Plane_separator_2ch_XPct.jnl</Variable></FunctionEntry><FunctionEntry GUID="{0x79f510de-0xe09c-0x11d3-0x93-0x9a-0x0-0x10-0x5a-0x4-0x2f-0x99}" FunctionName="Select Image" Interactive="0" ApplicationName="journal" Disabled="0" VersionNumber="19981104" MissingImage="0" CommandID="3" MetaJournal="000000000CAFA9B8" IsCurrentVersion="1" Variables="000000000CAFA6E8"><Variable Type="Image" Name="PickImageJNL.im" NDimensions="0" Override="" OverrideVariable="">m	1 6 10 0 1 -1 -1 3 Red </Variable><Variable Type="String" Name="PickImageJNL.prompt" NDimensions="0" Override="" OverrideVariable="">0 </Variable></FunctionEntry><FunctionEntry GUID="{0x3cef1e90-0xe09c-0x11d3-0x93-0x9a-0x0-0x10-0x5a-0x4-0x2f-0x99}" FunctionName="Stack Arithmetic" Interactive="0" ApplicationName="mmproc" Disabled="0" VersionNumber="20071131" MissingImage="0" CommandID="4" MetaJournal="000000000B1858D0" IsCurrentVersion="1" Variables="000000000B1855F8"><Variable Type="Integer" Name="stackOpsJNL.iOperation" NDimensions="0" Override="" OverrideVariable="">1</Variable><Variable Type="Image" Name="stackOpsJNL.imStack" NDimensions="0" Override="" OverrideVariable="">m	1 6 10 0 1 -1 -1 3 Red </Variable><Variable Type="Image" Name="stackOpsJNL.imResult" NDimensions="0" Override="" OverrideVariable="">m	0 6 9 17 1 -1 -1 6 RedSum </Variable></FunctionEntry><FunctionEntry GUID="{0x79f510de-0xe09c-0x11d3-0x93-0x9a-0x0-0x10-0x5a-0x4-0x2f-0x99}" FunctionName="Select Image" Interactive="0" ApplicationName="journal" Disabled="0" VersionNumber="19981104" MissingImage="0" CommandID="5" MetaJournal="000000000CAFA9B8" IsCurrentVersion="1" Variables="000000000CAFA6E8"><Variable Type="Image" Name="PickImageJNL.im" NDimensions="0" Override="" OverrideVariable="">m	1 6 10 0 1 -1 -1 5 Green </Variable><Variable Type="String" Name="PickImageJNL.prompt" NDimensions="0" Override="" OverrideVariable="">0 </Variable></FunctionEntry><FunctionEntry GUID="{0x3cef1e90-0xe09c-0x11d3-0x93-0x9a-0x0-0x10-0x5a-0x4-0x2f-0x99}" FunctionName="Stack Arithmetic" Interactive="0" ApplicationName="mmproc" Disabled="0" VersionNumber="20071131" MissingImage="0" CommandID="6" MetaJournal="000000000B1858D0" IsCurrentVersion="1" Variables="000000000B1855F8"><Variable Type="Integer" Name="stackOpsJNL.iOperation" NDimensions="0" Override="" OverrideVariable="">1</Variable><Variable Type="Image" Name="stackOpsJNL.imStack" NDimensions="0" Override="" OverrideVariable="">m	1 6 10 0 1 -1 -1 5 Green </Variable><Variable Type="Image" Name="stackOpsJNL.imResult" NDimensions="0" Override="" OverrideVariable="">m	0 6 9 17 1 -1 -1 7 BlueSum </Variable></FunctionEntry><FunctionEntry GUID="{0x3cef1e54-0xe09c-0x11d3-0x93-0x9a-0x0-0x10-0x5a-0x4-0x2f-0x99}" FunctionName="Close" Interactive="0" ApplicationName="mmproc" VersionNumber="1" MissingImage="0" CommandID="7" MetaJournal="000000000B0E9350" IsCurrentVersion="1" Variables="000000000B0E9078"><Variable Type="Image" Name="jnlCloseImage.im" NDimensions="0" Override="" OverrideVariable="">m	1 6 9 0 1 -1 -1 3 Red </Variable><Variable Type="Logical" Name="jnlCloseImage.bSaveIt" NDimensions="0" Override="" OverrideVariable="">FALSE</Variable></FunctionEntry><FunctionEntry GUID="{0x3cef1e54-0xe09c-0x11d3-0x93-0x9a-0x0-0x10-0x5a-0x4-0x2f-0x99}" FunctionName="Close" ApplicationName="mmproc" VersionNumber="1" Interactive="0" Disabled="0" MissingImage="0" CommandID="8" MetaJournal="000000000B0E9350" IsCurrentVersion="1" Variables="000000000B0E9078"><Variable Type="Image" Name="jnlCloseImage.im" NDimensions="0" Override="" OverrideVariable="">m	1 6 9 0 1 -1 -1 5 Green </Variable><Variable Type="Logical" Name="jnlCloseImage.bSaveIt" NDimensions="0" Override="" OverrideVariable="">FALSE</Variable></FunctionEntry><FunctionEntry GUID="{0xc7733785-0xcdc-0x11d4-0x87-0xf9-0x0-0xe0-0x98-0x7a-0x1d-0xbe}" FunctionName="Flatten Background" Interactive="0" ApplicationName="mmproc" VersionNumber="1" MissingImage="0" CommandID="9" MetaJournal="000000000AFEABD0" IsCurrentVersion="1" Variables="000000000AFEA8F8"><Variable Type="Image" Name="flattenBackJNL.imSource" NDimensions="0" Override="" OverrideVariable="">m	1 6 9 0 1 -1 -1 6 RedSum </Variable><Variable Type="Image" Name="flattenBackJNL.imDest" NDimensions="0" Override="" OverrideVariable="">m	0 7 9 15 1 4 0 18 Flatten Background </Variable><Variable Type="Integer" Name="flattenBackJNL.nFlattenBackHorizSize" NDimensions="0" Override="" OverrideVariable="">4</Variable><Variable Type="Byte" Name="flattenBackJNL.mModalityFlattenBack" NDimensions="0" Override="" OverrideVariable="">2</Variable></FunctionEntry></CodeBlock></Journal>
