# Supplementary material for: Protocol for the quantification of digestive exophagy in cell culture
Source: STAR Protoc. 2026 Mar 12;7(1):104355. doi: 10.1016/j.xpro.2026.104355 (PMC12997214; doi:10.1016/j.xpro.2026.104355)
Supplement: Data S1. Journals to quantify lysosomal exocytosis and degradation of surface-immobilized aggregates using Metamorph imaging software [file mmc1.zip › Metamorph Journals/Degradation-assay/Beads-segmentation.scn]

<Journal><Description></Description><Version VersionNumber="2.4"/><CodeBlock><FunctionEntry VersionNumber="20110512" CommandID="1" GUID="{0x14c9ca0e-0x465c-0x41b4-0x82-0x30-0xae-0xb3-0xcc-0xf-0x26-0xfd}" MetaJournal="00007FF96B97F498" Variables="00007FF96B97F1F8" IsCurrentVersion="1" FunctionName="Count Nuclei" ApplicationName="countnuclei" Interactive="0" ExecuteMode="0"><Variable Type="Image" Name="jnlCountNuclei.imNucleusSrc" NDimensions="0">m	1 2 9 2 1 -1 -1 8 Untitled</Variable><Variable Type="Image" Name="jnlCountNuclei.imNucleusDest" NDimensions="0">m	1 2 9 2 1 -1 -1 8 Untitled</Variable><Variable Type="Double" Name="jnlCountNuclei.dApproxMinWidth" NDimensions="0">1</Variable><Variable Type="Double" Name="jnlCountNuclei.dApproxMaxWidth" NDimensions="0">5</Variable><Variable Type="Double" Name="jnlCountNuclei.dNucleusMinIntesity" NDimensions="0">600</Variable><Variable Type="Long" Name="jnlCountNuclei.iRootAlgorithm" NDimensions="0">0</Variable><Variable Type="Logical" Name="jnlCountNuclei.bNucleusResult" NDimensions="0">TRUE</Variable><Variable Type="String" Name="jnlCountNuclei.ASSAY_config_summary_log_string" NDimensions="0">10 NTRWOXXXXX</Variable><Variable Type="String" Name="jnlCountNuclei.ASSAY_config_data_log_string" NDimensions="0">9 NPTROXXXX</Variable></FunctionEntry></CodeBlock></Journal>
