# Supplementary material for: Protocol for the quantification of digestive exophagy in cell culture
Source: STAR Protoc. 2026 Mar 12;7(1):104355. doi: 10.1016/j.xpro.2026.104355 (PMC12997214; doi:10.1016/j.xpro.2026.104355)
Supplement: Data S1. Journals to quantify lysosomal exocytosis and degradation of surface-immobilized aggregates using Metamorph imaging software [file mmc1.zip › Metamorph Journals/Degradation-assay/Degradation-Assay_Taskbar.JTB]

Version 2
Title New Taskbar
Rows 13
Columns 1
ButtonWidth 25
DisplayKeybindings 0
ProductId 1
X 813
Y 11
Button Journal
Label 2CH separator 5pc correct
Journal C:\Journals\Degradation-assay\2CH_separator_5pc_Simple.JNL
Button Unbound
Button Journal
Label Q-extracellular
Journal C:\Journals\Degradation-assay\Degradation-quant_extracellular.JNL
Button Journal
Label Q-extracellular-cells-removed
Journal C:\Journals\Degradation-assay\Degradation_quant_extracellular_cells-removed-filtered.JNL
Button Unbound
Button Journal
Label Intracellular-corr_LIGHT-TEST
Journal C:\Journals\Degradation-assay\Remove-cells-using-transmitted-channel_filtered_LIGHT-TEST.JNL
Button Journal
Label Intracellular-corr_DARK-TEST
Journal C:\Journals\Degradation-assay\Remove-cells-using-transmitted-channel_filtered_DARK-TEST.JNL
Button Journal
Label Intracellular-corr_ALL-TEST
Journal C:\Journals\Degradation-assay\Remove-cells-using-transmitted-channel_filtered_ALL-TEST.JNL
Button Unbound
Button Journal
Label Trans+fluorscein-OVERLAY
Journal C:\Journals\Degradation-assay\Get-fluorescein_and_transmitted-image_overlay_final.JNL
Button Journal
Label Quantify-bead-intensity
Journal C:\Journals\Degradation-assay\Quantify-bead-intensity.JNL
Button Unbound
Button Journal
Label Close_all
Journal C:\Journals\Degradation-assay\Close_all.JNL
