# Supplementary material for: Protocol for the quantification of digestive exophagy in cell culture
Source: STAR Protoc. 2026 Mar 12;7(1):104355. doi: 10.1016/j.xpro.2026.104355 (PMC12997214; doi:10.1016/j.xpro.2026.104355)
Supplement: Data S1. Journals to quantify lysosomal exocytosis and degradation of surface-immobilized aggregates using Metamorph imaging software [file mmc1.zip › Metamorph Journals/Degradation-assay/Degradation_quant_extracellular_cells-removed-filtered.JNL]

<Journal><Description/><Version VersionNumber="2.4"/><CodeBlock><FunctionEntry GUID="{0x3cef1e3b-0xe09c-0x11d3-0x93-0x9a-0x0-0x10-0x5a-0x4-0x2f-0x99}" FunctionName="Open Data Log" ApplicationName="mmproc" VersionNumber="1" Disabled="0" Interactive="0" CommandID="1" MetaJournal="00007FFC4F978378" IsCurrentVersion="1" Variables="00007FFC4F9780D8" MissingImage="0"><Variable Type="Logical" Name="jnlOpenDataLog.bOpenFile" NDimensions="0" Override="" OverrideVariable="">FALSE</Variable><Variable Type="Logical" Name="jnlOpenDataLog.bOpenDDE" NDimensions="0" Override="" OverrideVariable="">TRUE</Variable><Variable Type="String" Name="jnlOpenDataLog.stOpenFile" NDimensions="0" Override="" OverrideVariable="">0 </Variable><Variable Type="Integer" Name="jnlOpenDataLog.nOpenFileMode" NDimensions="0" Override="" OverrideVariable="">0</Variable><Variable Type="String" Name="jnlOpenDataLog.stDDEContext" NDimensions="0" Override="" OverrideVariable="">17 Excel:AllData	1	1</Variable></FunctionEntry><FunctionEntry GUID="{0x79f510e8-0xe09c-0x11d3-0x93-0x9a-0x0-0x10-0x5a-0x4-0x2f-0x99}" FunctionName="Run Journal" ApplicationName="journal" ExecuteMode="1" VersionNumber="1" Disabled="0" Interactive="0" CommandID="2" MissingImage="0" MetaJournal="00007FFC4E9454B8" IsCurrentVersion="1" Variables="00007FFC4E945218"><Variable Type="String" Name="ExecuteJournalJNL.stExecuteJournal" NDimensions="0" Override="" OverrideVariable="">58 C:\Journals\Degradation-assay\2CH_separator_5pc_Simple.jnl</Variable></FunctionEntry><FunctionEntry GUID="{0x79f510e8-0xe09c-0x11d3-0x93-0x9a-0x0-0x10-0x5a-0x4-0x2f-0x99}" FunctionName="Run Journal" ApplicationName="journal" ExecuteMode="1" VersionNumber="1" Disabled="0" Interactive="0" CommandID="3" MissingImage="0" MetaJournal="00007FFC4E9454B8" IsCurrentVersion="1" Variables="00007FFC4E945218"><Variable Type="String" Name="ExecuteJournalJNL.stExecuteJournal" NDimensions="0" Override="" OverrideVariable="">81 C:\Journals\Degradation-assay\Remove-cells-using-transmitted-channel_filtered.jnl</Variable></FunctionEntry><FunctionEntry GUID="{0x3cef1e75-0xe09c-0x11d3-0x93-0x9a-0x0-0x10-0x5a-0x4-0x2f-0x99}" FunctionName="Clear All Regions" Interactive="0" ApplicationName="mmproc" VersionNumber="1" CommandID="4" MetaJournal="00007FFC4FA120F8" IsCurrentVersion="1" Variables="00007FFC4FA11E58" MissingImage="0"><Variable Type="Image" Name="ClearRegionsJNL.clearImage" NDimensions="0" Override="" OverrideVariable="">m	1 6 9 0 1 -1 -1 7 BlueSum </Variable></FunctionEntry><FunctionEntry GUID="{0x79f510de-0xe09c-0x11d3-0x93-0x9a-0x0-0x10-0x5a-0x4-0x2f-0x99}" FunctionName="Select Image" Interactive="0" ApplicationName="journal" VersionNumber="19981104" CommandID="5" MetaJournal="00007FFC4E922940" IsCurrentVersion="1" Variables="00007FFC4E9226A8" MissingImage="0"><Variable Type="Image" Name="PickImageJNL.im" NDimensions="0" Override="" OverrideVariable="">m	1 6 10 0 1 -1 -1 7 BlueSum </Variable><Variable Type="String" Name="PickImageJNL.prompt" NDimensions="0" Override="" OverrideVariable="">0 </Variable></FunctionEntry><FunctionEntry GUID="{0x3cef1e73-0xe09c-0x11d3-0x93-0x9a-0x0-0x10-0x5a-0x4-0x2f-0x99}" FunctionName="Load Regions" ApplicationName="mmproc" MissingImage="0" VersionNumber="1" Disabled="1" Interactive="0" CommandID="6" MetaJournal="00007FFC4FA11818" IsCurrentVersion="1" Variables="00007FFC4FA11578"><Variable Type="String" Name="OpenRegionsJNL.stFilename" NDimensions="0" Override="" OverrideVariable="">59 C:\Journals\Degradation-assay_Rudy_2023\Region-in-field.rgn</Variable><Variable Type="Image" Name="OpenRegionsJNL.openImage" NDimensions="0" Override="" OverrideVariable="">m	1 6 9 0 1 -1 -1 7 BlueSum </Variable></FunctionEntry><FunctionEntry GUID="{0x3cef1dcc-0xe09c-0x11d3-0x93-0x9a-0x0-0x10-0x5a-0x4-0x2f-0x99}" FunctionName="Load Gray Threshold" Interactive="0" ApplicationName="mmproc" VersionNumber="1" CommandID="7" MetaJournal="00007FFC4F879778" IsCurrentVersion="1" Variables="00007FFC4F8794D8" MissingImage="0"><Variable Type="Image" Name="jnlLoadGray.im" NDimensions="0" Override="" OverrideVariable="">m	1 6 10 0 1 -1 -1 7 BlueSum </Variable><Variable Type="String" Name="jnlLoadGray.stFilename" NDimensions="0" Override="" OverrideVariable="">39 C:\Journals\Degradation-assay\Green.GTH</Variable></FunctionEntry><FunctionEntry GUID="{0x70b83fa0-0xbbb-0x11d4-0xb0-0x99-0x0-0x10-0x4b-0xca-0xa3-0x69}" FunctionName="Region Measurements" Interactive="0" ApplicationName="mmproc" VersionNumber="20061219" CommandID="8" MetaJournal="00007FFC4F92C6C8" IsCurrentVersion="1" Variables="00007FFC4F92C428" MissingImage="0"><Variable Type="Image" Name="jnlRgnMeasurements.imSource" NDimensions="0" Override="" OverrideVariable="">m	1 6 10 0 1 -1 -1 7 BlueSum </Variable><Variable Type="Integer" Name="jnlRgnMeasurements.nSelectorPlane" NDimensions="0" Override="" OverrideVariable="">10</Variable><Variable Type="Integer" Name="jnlRgnMeasurements.nTab" NDimensions="0" Override="" OverrideVariable="">2</Variable><Variable Type="Integer" Name="jnlRgnMeasurements.nPopInclude" NDimensions="0" Override="" OverrideVariable="">2</Variable><Variable Type="Integer" Name="jnlRgnMeasurements.nDisplayViews" NDimensions="0" Override="" OverrideVariable="">2</Variable><Variable Type="Integer" Name="jnlRgnMeasurements.nRegionLabel" NDimensions="0" Override="" OverrideVariable="">1</Variable><Variable Type="Integer" Name="jnlRgnMeasurements.nChannel" NDimensions="0" Override="" OverrideVariable="">0</Variable><Variable Type="Logical" Name="jnlRgnMeasurements.bUseThreshold" NDimensions="0" Override="" OverrideVariable="">TRUE</Variable><Variable Type="Logical" Name="jnlRgnMeasurements.abMeasurements" NDimensions="1" Lower1="0" Upper1="30" Override="" OverrideVariable="">TRUE TRUE TRUE FALSE FALSE FALSE FALSE FALSE TRUE FALSE FALSE FALSE FALSE FALSE FALSE FALSE TRUE FALSE TRUE FALSE FALSE TRUE FALSE FALSE FALSE FALSE FALSE FALSE FALSE FALSE FALSE </Variable><Variable Type="Logical" Name="jnlRgnMeasurements.abRegionLabels" NDimensions="1" Lower1="0" Upper1="16" Override="" OverrideVariable="">FALSE FALSE FALSE FALSE FALSE FALSE FALSE TRUE FALSE FALSE FALSE FALSE FALSE TRUE FALSE FALSE FALSE </Variable><Variable Type="Long" Name="jnlRgnMeasurements.nSpecifiedPlane" NDimensions="0" Override="" OverrideVariable="">1</Variable><Variable Type="Integer" Name="jnlRgnMeasurements.nPopGraphType" NDimensions="0" Override="" OverrideVariable="">0</Variable><Variable Type="Integer" Name="jnlRgnMeasurements.anPopGraphXAxis" NDimensions="1" Lower1="0" Upper1="3" Override="" OverrideVariable="">0 0 0 0 </Variable><Variable Type="Integer" Name="jnlRgnMeasurements.anPopGraphYAxis" NDimensions="1" Lower1="0" Upper1="3" Override="" OverrideVariable="">0 0 0 0 </Variable><Variable Type="Integer" Name="jnlRgnMeasurements.nGraphNumBin" NDimensions="0" Override="" OverrideVariable="">10</Variable><Variable Type="Integer" Name="jnlRgnMeasurements.nPopGraphUnit" NDimensions="0" Override="" OverrideVariable="">0</Variable><Variable Type="String" Name="jnlRgnMeasurements.strGraphSettings" NDimensions="0" Override="" OverrideVariable="">1801 V001 InBkClr 0 OutBkClr 0 Ttl No Open Image TtlFont 0 FFace Arial FHt 14 FBd 0 FIt 0 TtlClr 65535 BdrClr 16777215 SelPtsClr 8957695 ErrorBarsClr 16777215 EventsClr 16777215 Type 1 BarWidth 1 Scroll 1 SpaceVert 0 STtl 1 SBdr 1 SBdrOut 1 SMini 1 Top 6 Bottom 6 Left 8 Right 6 Traces 1 TName  TS 0 TClr 65280 TLStyle 0 TLWidth 1 TMStyle 0 TMSize 7 AxTtl Elapsed Time(MilliSec) AxPgRngFrom 0 AxPgRngTo 79 AxEnRngFrom 0 AxEnRngTo 79 AxAutoScale 1 AxInvert 0 AxTtlFont 0 FFace Arial FHt 11 FBd 0 FIt 0 AxTtlClr 16777215 AxLineClr 16777215 AxMajClr 16777215 AxMinClr 16777215 AxLblClr 16777215 AxLblFont 0 FFace Arial FHt 9 FBd 0 FIt 0 AxSTtl 1 AxSLine 1 AxSMaj 1 AxSMin 1 AxSLbl 1 AxSBarMark 0 AxAutoTicks 0 AxRotate 0 AxMaj 5 AxMin 1 AxDecDig 0 AxTickLoc 1 AxGrid 1 AxGridClr 12632256 AxTtl Area AxPgRngFrom 3535 AxPgRngTo 3537 AxEnRngFrom 3535 AxEnRngTo 3537 AxAutoScale 1 AxInvert 0 AxTtlFont 0 FFace Arial FHt 11 FBd 0 FIt 0 AxTtlClr 16777215 AxLineClr 16777215 AxMajClr 16777215 AxMinClr 16777215 AxLblClr 16777215 AxLblFont 0 FFace Arial FHt 9 FBd 0 FIt 0 AxSTtl 1 AxSLine 1 AxSMaj 1 AxSMin 1 AxSLbl 1 AxSBarMark 0 AxAutoTicks 0 AxRotate 0 AxMaj 5 AxMin 1 AxDecDig 0 AxTickLoc 1 AxGrid 1 AxGridClr 12632256 AxTtl  AxPgRngFrom 0 AxPgRngTo 1 AxEnRngFrom 0 AxEnRngTo 1 AxAutoScale 0 AxInvert 0 AxTtlFont 0 FFace Arial FHt 11 FBd 0 FIt 0 AxTtlClr 16777215 AxLineClr 16777215 AxMajClr 16777215 AxMinClr 16777215 AxLblClr 16777215 AxLblFont 0 FFace Arial FHt 9 FBd 0 FIt 0 AxSTtl 1 AxSLine 1 AxSMaj 1 AxSMin 1 AxSLbl 1 AxSBarMark 0 AxAutoTicks 0 AxRotate 0 AxMaj 0 AxMin 0 AxDecDig 0 AxTickLoc 1 AxGrid 1 AxGridClr 12632256 SLeg 0 SLegBdr 1 SLegBk 1 LegCols 1 LegKey 1 LegFont 0 FFace Arial FHt 9 FBd 0 FIt 0 LegLblClr 16777215 LegBkClr 0 LegBdrClr 16777215 LegX 4 LegY 4 LegPos 1 </Variable><Variable Type="Logical" Name="jnlRgnMeasurements.bLogCalibration" NDimensions="0" Override="" OverrideVariable="">TRUE</Variable><Variable Type="Logical" Name="jnlRgnMeasurements.bLogHeaders" NDimensions="0" Override="" OverrideVariable="">TRUE</Variable></FunctionEntry><FunctionEntry GUID="{0x3cef1dce-0xe09c-0x11d3-0x93-0x9a-0x0-0x10-0x5a-0x4-0x2f-0x99}" FunctionName="Close All" ApplicationName="mmproc" VersionNumber="19940909" Disabled="0" Interactive="0" CommandID="9" MetaJournal="00007FFC4F889BE8" IsCurrentVersion="1" Variables="00007FFC4F889948" MissingImage="0"><Variable Type="Integer" Name="CloseAllJNL.nCloseAllOption" NDimensions="0" Override="" OverrideVariable="">1</Variable></FunctionEntry></CodeBlock></Journal>
