# Supplementary material for: Protocol for the quantification of digestive exophagy in cell culture
Source: STAR Protoc. 2026 Mar 12;7(1):104355. doi: 10.1016/j.xpro.2026.104355 (PMC12997214; doi:10.1016/j.xpro.2026.104355)
Supplement: Data S1. Journals to quantify lysosomal exocytosis and degradation of surface-immobilized aggregates using Metamorph imaging software [file mmc1.zip › Metamorph Journals/Degradation-assay/Get-fluorescein_and_transmitted-image_overlay_final.JNL]

<Journal><Description/><Version VersionNumber="2.4"/><CodeBlock><FunctionEntry GUID="{0x79f510f0-0xe09c-0x11d3-0x93-0x9a-0x0-0x10-0x5a-0x4-0x2f-0x99}" FunctionName="Keep Planes" ApplicationName="keeppln" Interactive="0" ExecuteMode="1" VersionNumber="19970731" CommandID="1" MetaJournal="000000000CB938D0" IsCurrentVersion="1" Variables="000000000CB935F8" MissingImage="0"><Variable Type="Image" Name="jnlKeepPlanes.imSource" NDimensions="0" Override="" OverrideVariable="">m	1 5 10 0 1 -1 -1 38 031123_dish 2_1h.lif - Region 1_Merged </Variable><Variable Type="Image" Name="jnlKeepPlanes.imDest" NDimensions="0" Override="" OverrideVariable="">m	0 6 9 17 1 -1 -1 8 Untitled </Variable><Variable Type="Integer" Name="jnlKeepPlanes.nPlanes" NDimensions="0" Override="" OverrideVariable="">1000</Variable><Variable Type="Logical" Name="jnlKeepPlanes.bSelectedPlanes" NDimensions="1" Lower1="1" Upper1="1000" Override="" OverrideVariable="">TRUE FALSE TRUE FALSE TRUE FALSE TRUE FALSE TRUE FALSE TRUE FALSE TRUE FALSE TRUE FALSE TRUE FALSE TRUE FALSE TRUE FALSE TRUE FALSE TRUE FALSE TRUE FALSE TRUE FALSE TRUE FALSE TRUE FALSE TRUE FALSE TRUE FALSE TRUE FALSE TRUE FALSE TRUE FALSE TRUE FALSE TRUE FALSE TRUE FALSE TRUE FALSE TRUE FALSE TRUE FALSE TRUE FALSE TRUE FALSE TRUE FALSE TRUE FALSE TRUE FALSE TRUE FALSE TRUE FALSE TRUE FALSE TRUE FALSE TRUE FALSE TRUE FALSE TRUE FALSE TRUE FALSE TRUE FALSE TRUE FALSE TRUE FALSE TRUE FALSE TRUE FALSE TRUE FALSE TRUE FALSE TRUE FALSE TRUE FALSE TRUE FALSE TRUE FALSE TRUE FALSE TRUE FALSE TRUE FALSE TRUE FALSE TRUE FALSE TRUE FALSE TRUE FALSE TRUE FALSE TRUE FALSE TRUE FALSE TRUE FALSE TRUE FALSE TRUE FALSE TRUE FALSE TRUE FALSE TRUE FALSE TRUE FALSE TRUE FALSE TRUE FALSE TRUE FALSE TRUE FALSE TRUE FALSE TRUE FALSE TRUE FALSE TRUE FALSE TRUE FALSE TRUE FALSE TRUE FALSE TRUE FALSE TRUE FALSE TRUE FALSE TRUE FALSE TRUE FALSE TRUE FALSE TRUE FALSE TRUE FALSE TRUE FALSE TRUE FALSE TRUE FALSE TRUE FALSE TRUE FALSE TRUE FALSE TRUE FALSE TRUE FALSE TRUE FALSE TRUE FALSE TRUE FALSE TRUE FALSE TRUE FALSE TRUE FALSE TRUE FALSE TRUE FALSE TRUE FALSE TRUE FALSE TRUE FALSE TRUE FALSE TRUE FALSE TRUE FALSE TRUE FALSE TRUE FALSE TRUE FALSE TRUE FALSE TRUE FALSE TRUE FALSE TRUE FALSE TRUE FALSE TRUE FALSE TRUE FALSE TRUE FALSE TRUE FALSE TRUE FALSE TRUE FALSE TRUE FALSE TRUE FALSE TRUE FALSE TRUE FALSE TRUE FALSE TRUE FALSE TRUE FALSE TRUE FALSE TRUE FALSE TRUE FALSE TRUE FALSE TRUE FALSE TRUE FALSE TRUE FALSE TRUE FALSE TRUE FALSE TRUE FALSE TRUE FALSE TRUE FALSE TRUE FALSE TRUE FALSE TRUE FALSE TRUE FALSE TRUE FALSE TRUE FALSE TRUE FALSE TRUE FALSE TRUE FALSE TRUE FALSE TRUE FALSE TRUE FALSE TRUE FALSE TRUE FALSE TRUE FALSE TRUE FALSE TRUE FALSE TRUE FALSE TRUE FALSE TRUE FALSE TRUE FALSE TRUE FALSE TRUE FALSE TRUE FALSE TRUE FALSE TRUE FALSE TRUE FALSE TRUE FALSE TRUE FALSE TRUE FALSE TRUE FALSE TRUE FALSE TRUE FALSE TRUE FALSE TRUE FALSE TRUE FALSE TRUE FALSE TRUE FALSE TRUE FALSE TRUE FALSE TRUE FALSE TRUE FALSE TRUE FALSE TRUE FALSE TRUE FALSE TRUE FALSE TRUE FALSE TRUE FALSE TRUE FALSE TRUE FALSE TRUE FALSE TRUE FALSE TRUE FALSE TRUE FALSE TRUE FALSE TRUE FALSE TRUE FALSE TRUE FALSE TRUE FALSE TRUE FALSE TRUE FALSE TRUE FALSE TRUE FALSE TRUE FALSE TRUE FALSE TRUE FALSE TRUE FALSE TRUE FALSE TRUE FALSE TRUE FALSE TRUE FALSE TRUE FALSE TRUE FALSE TRUE FALSE TRUE FALSE TRUE FALSE TRUE FALSE TRUE FALSE TRUE FALSE TRUE FALSE TRUE FALSE TRUE FALSE TRUE FALSE TRUE FALSE TRUE FALSE TRUE FALSE TRUE FALSE TRUE FALSE TRUE FALSE TRUE FALSE TRUE FALSE TRUE FALSE TRUE FALSE TRUE FALSE TRUE FALSE TRUE FALSE TRUE FALSE TRUE FALSE TRUE FALSE TRUE FALSE TRUE FALSE TRUE FALSE TRUE FALSE TRUE FALSE TRUE FALSE TRUE FALSE TRUE FALSE TRUE FALSE TRUE FALSE TRUE FALSE TRUE FALSE TRUE FALSE TRUE FALSE TRUE FALSE TRUE FALSE TRUE FALSE TRUE FALSE TRUE FALSE TRUE FALSE TRUE FALSE TRUE FALSE TRUE FALSE TRUE FALSE TRUE FALSE TRUE FALSE TRUE FALSE TRUE FALSE TRUE FALSE TRUE FALSE TRUE FALSE TRUE FALSE TRUE FALSE TRUE FALSE TRUE FALSE TRUE FALSE TRUE FALSE TRUE FALSE TRUE FALSE TRUE FALSE TRUE FALSE TRUE FALSE TRUE FALSE TRUE FALSE TRUE FALSE TRUE FALSE TRUE FALSE TRUE FALSE TRUE FALSE TRUE FALSE TRUE FALSE TRUE FALSE TRUE FALSE TRUE FALSE TRUE FALSE TRUE FALSE TRUE FALSE TRUE FALSE TRUE FALSE TRUE FALSE TRUE FALSE TRUE FALSE TRUE FALSE TRUE FALSE TRUE FALSE TRUE FALSE TRUE FALSE TRUE FALSE TRUE FALSE TRUE FALSE TRUE FALSE TRUE FALSE TRUE FALSE TRUE FALSE TRUE FALSE TRUE FALSE TRUE FALSE TRUE FALSE TRUE FALSE TRUE FALSE TRUE FALSE TRUE FALSE TRUE FALSE TRUE FALSE TRUE FALSE TRUE FALSE TRUE FALSE TRUE FALSE TRUE FALSE TRUE FALSE TRUE FALSE TRUE FALSE TRUE FALSE TRUE FALSE TRUE FALSE TRUE FALSE TRUE FALSE TRUE FALSE TRUE FALSE TRUE FALSE TRUE FALSE TRUE FALSE TRUE FALSE TRUE FALSE TRUE FALSE TRUE FALSE TRUE FALSE TRUE FALSE TRUE FALSE TRUE FALSE TRUE FALSE TRUE FALSE TRUE FALSE TRUE FALSE TRUE FALSE TRUE FALSE TRUE FALSE TRUE FALSE TRUE FALSE TRUE FALSE TRUE FALSE TRUE FALSE TRUE FALSE TRUE FALSE TRUE FALSE TRUE FALSE TRUE FALSE TRUE FALSE TRUE FALSE TRUE FALSE TRUE FALSE TRUE FALSE TRUE FALSE TRUE FALSE TRUE FALSE TRUE FALSE TRUE FALSE TRUE FALSE TRUE FALSE TRUE FALSE TRUE FALSE TRUE FALSE TRUE FALSE TRUE FALSE TRUE FALSE TRUE FALSE TRUE FALSE TRUE FALSE TRUE FALSE TRUE FALSE TRUE FALSE TRUE FALSE TRUE FALSE TRUE FALSE TRUE FALSE TRUE FALSE TRUE FALSE TRUE FALSE TRUE FALSE TRUE FALSE TRUE FALSE TRUE FALSE TRUE FALSE TRUE FALSE TRUE FALSE TRUE FALSE TRUE FALSE TRUE FALSE TRUE FALSE TRUE FALSE TRUE FALSE TRUE FALSE TRUE FALSE TRUE FALSE TRUE FALSE TRUE FALSE TRUE FALSE TRUE FALSE TRUE FALSE TRUE FALSE TRUE FALSE TRUE FALSE TRUE FALSE TRUE FALSE TRUE FALSE TRUE FALSE TRUE FALSE TRUE FALSE TRUE FALSE TRUE FALSE TRUE FALSE TRUE FALSE TRUE FALSE TRUE FALSE TRUE FALSE TRUE FALSE TRUE FALSE TRUE FALSE TRUE FALSE TRUE FALSE TRUE FALSE TRUE FALSE TRUE FALSE TRUE FALSE TRUE FALSE TRUE FALSE TRUE FALSE TRUE FALSE TRUE FALSE TRUE FALSE TRUE FALSE TRUE FALSE TRUE FALSE TRUE FALSE TRUE FALSE TRUE FALSE TRUE FALSE TRUE FALSE TRUE FALSE TRUE FALSE TRUE FALSE TRUE FALSE TRUE FALSE TRUE FALSE TRUE FALSE TRUE FALSE TRUE FALSE TRUE FALSE TRUE FALSE TRUE FALSE TRUE FALSE TRUE FALSE TRUE FALSE TRUE FALSE TRUE FALSE TRUE FALSE TRUE FALSE TRUE FALSE TRUE FALSE TRUE FALSE TRUE FALSE TRUE FALSE TRUE FALSE TRUE FALSE TRUE FALSE TRUE FALSE TRUE FALSE TRUE FALSE TRUE FALSE TRUE FALSE TRUE FALSE TRUE FALSE TRUE FALSE TRUE FALSE TRUE FALSE TRUE FALSE TRUE FALSE TRUE FALSE </Variable><Variable Type="Integer" Name="jnlKeepPlanes.Action" NDimensions="0" Override="" OverrideVariable="">2</Variable></FunctionEntry><FunctionEntry VersionNumber="19970731" GUID="{0x79f510f0-0xe09c-0x11d3-0x93-0x9a-0x0-0x10-0x5a-0x4-0x2f-0x99}" FunctionName="Keep Planes" ApplicationName="keeppln" Interactive="0" ExecuteMode="1" CommandID="2" MetaJournal="000000000CB938D0" IsCurrentVersion="1" Variables="000000000CB935F8" MissingImage="0"><Variable Type="Image" Name="jnlKeepPlanes.imSource" NDimensions="0" Override="" OverrideVariable="">m	1 5 10 0 1 -1 -1 38 031123_dish 2_1h.lif - Region 1_Merged </Variable><Variable Type="Image" Name="jnlKeepPlanes.imDest" NDimensions="0" Override="" OverrideVariable="">m	0 6 9 17 1 -1 -1 8 Untitled </Variable><Variable Type="Integer" Name="jnlKeepPlanes.nPlanes" NDimensions="0" Override="" OverrideVariable="">1000</Variable><Variable Type="Logical" Name="jnlKeepPlanes.bSelectedPlanes" NDimensions="1" Lower1="1" Upper1="1000" Override="" OverrideVariable="">FALSE TRUE FALSE TRUE FALSE TRUE FALSE TRUE FALSE TRUE FALSE TRUE FALSE TRUE FALSE TRUE FALSE TRUE FALSE TRUE FALSE TRUE FALSE TRUE FALSE TRUE FALSE TRUE FALSE TRUE FALSE TRUE FALSE TRUE FALSE TRUE FALSE TRUE FALSE TRUE FALSE TRUE FALSE TRUE FALSE TRUE FALSE TRUE FALSE TRUE FALSE TRUE FALSE TRUE FALSE TRUE FALSE TRUE FALSE TRUE FALSE TRUE FALSE TRUE FALSE TRUE FALSE TRUE FALSE TRUE FALSE TRUE FALSE TRUE FALSE TRUE FALSE TRUE FALSE TRUE FALSE TRUE FALSE TRUE FALSE TRUE FALSE TRUE FALSE TRUE FALSE TRUE FALSE TRUE FALSE TRUE FALSE TRUE FALSE TRUE FALSE TRUE FALSE TRUE FALSE TRUE FALSE TRUE FALSE TRUE FALSE TRUE FALSE TRUE FALSE TRUE FALSE TRUE FALSE TRUE FALSE TRUE FALSE TRUE FALSE TRUE FALSE TRUE FALSE TRUE FALSE TRUE FALSE TRUE FALSE TRUE FALSE TRUE FALSE TRUE FALSE TRUE FALSE TRUE FALSE TRUE FALSE TRUE FALSE TRUE FALSE TRUE FALSE TRUE FALSE TRUE FALSE TRUE FALSE TRUE FALSE TRUE FALSE TRUE FALSE TRUE FALSE TRUE FALSE TRUE FALSE TRUE FALSE TRUE FALSE TRUE FALSE TRUE FALSE TRUE FALSE TRUE FALSE TRUE FALSE TRUE FALSE TRUE FALSE TRUE FALSE TRUE FALSE TRUE FALSE TRUE FALSE TRUE FALSE TRUE FALSE TRUE FALSE TRUE FALSE TRUE FALSE TRUE FALSE TRUE FALSE TRUE FALSE TRUE FALSE TRUE FALSE TRUE FALSE TRUE FALSE TRUE FALSE TRUE FALSE TRUE FALSE TRUE FALSE TRUE FALSE TRUE FALSE TRUE FALSE TRUE FALSE TRUE FALSE TRUE FALSE TRUE FALSE TRUE FALSE TRUE FALSE TRUE FALSE TRUE FALSE TRUE FALSE TRUE FALSE TRUE FALSE TRUE FALSE TRUE FALSE TRUE FALSE TRUE FALSE TRUE FALSE TRUE FALSE TRUE FALSE TRUE FALSE TRUE FALSE TRUE FALSE TRUE FALSE TRUE FALSE TRUE FALSE TRUE FALSE TRUE FALSE TRUE FALSE TRUE FALSE TRUE FALSE TRUE FALSE TRUE FALSE TRUE FALSE TRUE FALSE TRUE FALSE TRUE FALSE TRUE FALSE TRUE FALSE TRUE FALSE TRUE FALSE TRUE FALSE TRUE FALSE TRUE FALSE TRUE FALSE TRUE FALSE TRUE FALSE TRUE FALSE TRUE FALSE TRUE FALSE TRUE FALSE TRUE FALSE TRUE FALSE TRUE FALSE TRUE FALSE TRUE FALSE TRUE FALSE TRUE FALSE TRUE FALSE TRUE FALSE TRUE FALSE TRUE FALSE TRUE FALSE TRUE FALSE TRUE FALSE TRUE FALSE TRUE FALSE TRUE FALSE TRUE FALSE TRUE FALSE TRUE FALSE TRUE FALSE TRUE FALSE TRUE FALSE TRUE FALSE TRUE FALSE TRUE FALSE TRUE FALSE TRUE FALSE TRUE FALSE TRUE FALSE TRUE FALSE TRUE FALSE TRUE FALSE TRUE FALSE TRUE FALSE TRUE FALSE TRUE FALSE TRUE FALSE TRUE FALSE TRUE FALSE TRUE FALSE TRUE FALSE TRUE FALSE TRUE FALSE TRUE FALSE TRUE FALSE TRUE FALSE TRUE FALSE TRUE FALSE TRUE FALSE TRUE FALSE TRUE FALSE TRUE FALSE TRUE FALSE TRUE FALSE TRUE FALSE TRUE FALSE TRUE FALSE TRUE FALSE TRUE FALSE TRUE FALSE TRUE FALSE TRUE FALSE TRUE FALSE TRUE FALSE TRUE FALSE TRUE FALSE TRUE FALSE TRUE FALSE TRUE FALSE TRUE FALSE TRUE FALSE TRUE FALSE TRUE FALSE TRUE FALSE TRUE FALSE TRUE FALSE TRUE FALSE TRUE FALSE TRUE FALSE TRUE FALSE TRUE FALSE TRUE FALSE TRUE FALSE TRUE FALSE TRUE FALSE TRUE FALSE TRUE FALSE TRUE FALSE TRUE FALSE TRUE FALSE TRUE FALSE TRUE FALSE TRUE FALSE TRUE FALSE TRUE FALSE TRUE FALSE TRUE FALSE TRUE FALSE TRUE FALSE TRUE FALSE TRUE FALSE TRUE FALSE TRUE FALSE TRUE FALSE TRUE FALSE TRUE FALSE TRUE FALSE TRUE FALSE TRUE FALSE TRUE FALSE TRUE FALSE TRUE FALSE TRUE FALSE TRUE FALSE TRUE FALSE TRUE FALSE TRUE FALSE TRUE FALSE TRUE FALSE TRUE FALSE TRUE FALSE TRUE FALSE TRUE FALSE TRUE FALSE TRUE FALSE TRUE FALSE TRUE FALSE TRUE FALSE TRUE FALSE TRUE FALSE TRUE FALSE TRUE FALSE TRUE FALSE TRUE FALSE TRUE FALSE TRUE FALSE TRUE FALSE TRUE FALSE TRUE FALSE TRUE FALSE TRUE FALSE TRUE FALSE TRUE FALSE TRUE FALSE TRUE FALSE TRUE FALSE TRUE FALSE TRUE FALSE TRUE FALSE TRUE FALSE TRUE FALSE TRUE FALSE TRUE FALSE TRUE FALSE TRUE FALSE TRUE FALSE TRUE FALSE TRUE FALSE TRUE FALSE TRUE FALSE TRUE FALSE TRUE FALSE TRUE FALSE TRUE FALSE TRUE FALSE TRUE FALSE TRUE FALSE TRUE FALSE TRUE FALSE TRUE FALSE TRUE FALSE TRUE FALSE TRUE FALSE TRUE FALSE TRUE FALSE TRUE FALSE TRUE FALSE TRUE FALSE TRUE FALSE TRUE FALSE TRUE FALSE TRUE FALSE TRUE FALSE TRUE FALSE TRUE FALSE TRUE FALSE TRUE FALSE TRUE FALSE TRUE FALSE TRUE FALSE TRUE FALSE TRUE FALSE TRUE FALSE TRUE FALSE TRUE FALSE TRUE FALSE TRUE FALSE TRUE FALSE TRUE FALSE TRUE FALSE TRUE FALSE TRUE FALSE TRUE FALSE TRUE FALSE TRUE FALSE TRUE FALSE TRUE FALSE TRUE FALSE TRUE FALSE TRUE FALSE TRUE FALSE TRUE FALSE TRUE FALSE TRUE FALSE TRUE FALSE TRUE FALSE TRUE FALSE TRUE FALSE TRUE FALSE TRUE FALSE TRUE FALSE TRUE FALSE TRUE FALSE TRUE FALSE TRUE FALSE TRUE FALSE TRUE FALSE TRUE FALSE TRUE FALSE TRUE FALSE TRUE FALSE TRUE FALSE TRUE FALSE TRUE FALSE TRUE FALSE TRUE FALSE TRUE FALSE TRUE FALSE TRUE FALSE TRUE FALSE TRUE FALSE TRUE FALSE TRUE FALSE TRUE FALSE TRUE FALSE TRUE FALSE TRUE FALSE TRUE FALSE TRUE FALSE TRUE FALSE TRUE FALSE TRUE FALSE TRUE FALSE TRUE FALSE TRUE FALSE TRUE FALSE TRUE FALSE TRUE FALSE TRUE FALSE TRUE FALSE TRUE FALSE TRUE FALSE TRUE FALSE TRUE FALSE TRUE FALSE TRUE FALSE TRUE FALSE TRUE FALSE TRUE FALSE TRUE FALSE TRUE FALSE TRUE FALSE TRUE FALSE TRUE FALSE TRUE FALSE TRUE FALSE TRUE FALSE TRUE FALSE TRUE FALSE TRUE FALSE TRUE FALSE TRUE FALSE TRUE FALSE TRUE FALSE TRUE FALSE TRUE FALSE TRUE FALSE TRUE FALSE TRUE FALSE TRUE FALSE TRUE FALSE TRUE FALSE TRUE FALSE TRUE FALSE TRUE FALSE TRUE FALSE TRUE FALSE TRUE FALSE TRUE FALSE TRUE FALSE TRUE FALSE TRUE FALSE TRUE FALSE TRUE FALSE TRUE FALSE TRUE FALSE TRUE FALSE TRUE FALSE TRUE FALSE TRUE FALSE TRUE FALSE TRUE FALSE TRUE FALSE TRUE FALSE TRUE FALSE TRUE FALSE TRUE FALSE TRUE FALSE TRUE FALSE TRUE FALSE TRUE FALSE TRUE FALSE TRUE FALSE TRUE FALSE TRUE FALSE TRUE FALSE TRUE FALSE TRUE FALSE TRUE FALSE TRUE FALSE TRUE FALSE TRUE FALSE TRUE </Variable><Variable Type="Integer" Name="jnlKeepPlanes.Action" NDimensions="0" Override="" OverrideVariable="">2</Variable></FunctionEntry><FunctionEntry GUID="{0x3cef1e90-0xe09c-0x11d3-0x93-0x9a-0x0-0x10-0x5a-0x4-0x2f-0x99}" FunctionName="Stack Arithmetic" ApplicationName="mmproc" Interactive="0" ExecuteMode="1" VersionNumber="20071131" CommandID="3" MissingImage="0" MetaJournal="000000000B1858D0" IsCurrentVersion="1" Variables="000000000B1855F8"><Variable Type="Integer" Name="stackOpsJNL.iOperation" NDimensions="0" Override="" OverrideVariable="">1</Variable><Variable Type="Image" Name="stackOpsJNL.imStack" NDimensions="0" Override="" OverrideVariable="">m	1 7 10 0 1 1 0 8 Untitled </Variable><Variable Type="Image" Name="stackOpsJNL.imResult" NDimensions="0" Override="" OverrideVariable="">m	0 6 9 17 1 -1 -1 3 Sum </Variable></FunctionEntry><FunctionEntry GUID="{0x3cef1e81-0xe09c-0x11d3-0x93-0x9a-0x0-0x10-0x5a-0x4-0x2f-0x99}" FunctionName="Scale Image" ApplicationName="mmproc" Interactive="0" ExecuteMode="1" VersionNumber="19990716" CommandID="4" MissingImage="0" MetaJournal="000000000B15FEF0" IsCurrentVersion="1" Variables="000000000B15FC18"><Variable Type="Image" Name="scaleJNL.imSource" NDimensions="0" Override="" OverrideVariable="">m	1 3 10 0 1 -1 -1 8 Untitled </Variable><Variable Type="Integer" Name="scaleJNL.range" NDimensions="0" Override="" OverrideVariable="">5</Variable><Variable Type="Logical" Name="scaleJNL.autoScale" NDimensions="0" Override="" OverrideVariable="">TRUE</Variable><Variable Type="UInteger" Name="scaleJNL.low" NDimensions="0" Override="" OverrideVariable="">0</Variable><Variable Type="UInteger" Name="scaleJNL.high" NDimensions="0" Override="" OverrideVariable="">5000</Variable><Variable Type="Double" Name="scaleJNL.autolo" NDimensions="0" Override="" OverrideVariable="">0</Variable><Variable Type="Double" Name="scaleJNL.autohi" NDimensions="0" Override="" OverrideVariable="">0</Variable><Variable Type="Logical" Name="scaleJNL.bRedAutoScale" NDimensions="0" Override="" OverrideVariable="">FALSE</Variable><Variable Type="UInteger" Name="scaleJNL.wRedLowScale" NDimensions="0" Override="" OverrideVariable="">0</Variable><Variable Type="UInteger" Name="scaleJNL.wRedHighScale" NDimensions="0" Override="" OverrideVariable="">65535</Variable><Variable Type="Double" Name="scaleJNL.dpRedLowPercent" NDimensions="0" Override="" OverrideVariable="">0</Variable><Variable Type="Double" Name="scaleJNL.dpRedHighPercent" NDimensions="0" Override="" OverrideVariable="">0</Variable><Variable Type="Logical" Name="scaleJNL.bGreenAutoScale" NDimensions="0" Override="" OverrideVariable="">FALSE</Variable><Variable Type="UInteger" Name="scaleJNL.wGreenLowScale" NDimensions="0" Override="" OverrideVariable="">0</Variable><Variable Type="UInteger" Name="scaleJNL.wGreenHighScale" NDimensions="0" Override="" OverrideVariable="">65535</Variable><Variable Type="Double" Name="scaleJNL.dpGreenLowPercent" NDimensions="0" Override="" OverrideVariable="">0</Variable><Variable Type="Double" Name="scaleJNL.dpGreenHighPercent" NDimensions="0" Override="" OverrideVariable="">0</Variable><Variable Type="Logical" Name="scaleJNL.bBlueAutoScale" NDimensions="0" Override="" OverrideVariable="">FALSE</Variable><Variable Type="UInteger" Name="scaleJNL.wBlueLowScale" NDimensions="0" Override="" OverrideVariable="">0</Variable><Variable Type="UInteger" Name="scaleJNL.wBlueHighScale" NDimensions="0" Override="" OverrideVariable="">65535</Variable><Variable Type="Double" Name="scaleJNL.dpBlueLowPercent" NDimensions="0" Override="" OverrideVariable="">0</Variable><Variable Type="Double" Name="scaleJNL.dpBlueHighPercent" NDimensions="0" Override="" OverrideVariable="">0</Variable><Variable Type="Logical" Name="scaleJNL.bScaleROI" NDimensions="0" Override="" OverrideVariable="">FALSE</Variable></FunctionEntry><FunctionEntry VersionNumber="20020412" GUID="{0x79f51179-0xe09c-0x11d3-0x93-0x9a-0x0-0x10-0x5a-0x4-0x2f-0x99}" FunctionName="Overlay Images" ApplicationName="overfluo" Interactive="0" ExecuteMode="1" CommandID="5" MissingImage="0" MetaJournal="000000000D8C2120" IsCurrentVersion="1" Variables="000000000D8C1E48"><Variable Type="Integer" Name="jnlOverlayFluorescent.nImages" NDimensions="0" Override="" OverrideVariable="">4</Variable><Variable Type="Image" Name="jnlOverlayFluorescent.imImages" NDimensions="1" Lower1="1" Upper1="7" Override="" OverrideVariable="">m	1 7 10 0 1 2 0 10 Untitled-2 m	1 3 9 0 1 -1 -1 3 Sum m	1 2 9 2 1 -1 -1 8 Untitled m	1 2 9 2 1 -1 -1 8 Untitled m	1 2 9 2 1 -1 -1 8 Untitled m	1 2 9 2 1 -1 -1 8 Untitled m	1 2 9 2 1 -1 -1 8 Untitled </Variable><Variable Type="Image" Name="jnlOverlayFluorescent.imStack" NDimensions="0" Override="" OverrideVariable="">m	1 2 9 2 1 -1 -1 8 Untitled </Variable><Variable Type="Image" Name="jnlOverlayFluorescent.imDest" NDimensions="0" Override="" OverrideVariable="">m	0 6 9 17 1 -1 -1 7 Overlay </Variable><Variable Type="UByte" Name="jnlOverlayFluorescent.byHues" NDimensions="1" Lower1="1" Upper1="7" Override="" OverrideVariable="">0 85 0 170 42 127 212 </Variable><Variable Type="Integer" Name="jnlOverlayFluorescent.iBalances" NDimensions="1" Lower1="1" Upper1="7" Override="" OverrideVariable="">50 50 50 50 50 50 50 </Variable><Variable Type="Integer" Name="jnlOverlayFluorescent.iXOffsets" NDimensions="1" Lower1="1" Upper1="7" Override="" OverrideVariable="">0 0 0 0 0 0 0 </Variable><Variable Type="Integer" Name="jnlOverlayFluorescent.iYOffsets" NDimensions="1" Lower1="1" Upper1="7" Override="" OverrideVariable="">0 0 0 0 0 0 0 </Variable><Variable Type="Integer" Name="jnlOverlayFluorescent.iIntensity" NDimensions="0" Override="" OverrideVariable="">50</Variable><Variable Type="Long" Name="jnlOverlayFluorescent.GrayPlane" NDimensions="0" Override="" OverrideVariable="">1</Variable><Variable Type="Logical" Name="jnlOverlayFluorescent.bBoostColocal" NDimensions="0" Override="" OverrideVariable="">FALSE</Variable><Variable Type="Logical" Name="jnlOverlayFluorescent.bAutoBalance" NDimensions="0" Override="" OverrideVariable="">FALSE</Variable><Variable Type="Logical" Name="jnlOverlayFluorescent.bUseStack" NDimensions="0" Override="" OverrideVariable="">FALSE</Variable></FunctionEntry></CodeBlock></Journal>
