# Supplementary material for: Protocol for the quantification of digestive exophagy in cell culture
Source: STAR Protoc. 2026 Mar 12;7(1):104355. doi: 10.1016/j.xpro.2026.104355 (PMC12997214; doi:10.1016/j.xpro.2026.104355)
Supplement: Data S1. Journals to quantify lysosomal exocytosis and degradation of surface-immobilized aggregates using Metamorph imaging software [file mmc1.zip › Metamorph Journals/Degradation-assay/GetBackgroundCorrectedImage.JNL]

<Journal><Description>New Journal</Description><Version VersionNumber="2.4"/><CodeBlock><FunctionEntry GUID="{0x79f510de-0xe09c-0x11d3-0x93-0x9a-0x0-0x10-0x5a-0x4-0x2f-0x99}" FunctionName="Select Image" Interactive="0" ApplicationName="journal" VersionNumber="19981104" MissingImage="0" CommandID="1" MetaJournal="00007FFDD3892940" IsCurrentVersion="1" Variables="00007FFDD38926A8"><Variable Type="Image" Name="PickImageJNL.im" NDimensions="0" Override="" OverrideVariable="">m	1 5 9 0 1 -1 -1 8 Untitled </Variable><Variable Type="String" Name="PickImageJNL.prompt" NDimensions="0" Override="" OverrideVariable="">0 </Variable></FunctionEntry><AssignVariableEntry VariableName="ScaleHigh" Expression="Image.ScaleValueHigh" Disabled="1"/><FunctionEntry GUID="{0x79f51119-0xe09c-0x11d3-0x93-0x9a-0x0-0x10-0x5a-0x4-0x2f-0x99}" FunctionName="Enter Variable" Interactive="0" ApplicationName="mmvar" VersionNumber="20030117" MissingImage="0" CommandID="2" MetaJournal="00007FFDD327A6D8" IsCurrentVersion="1" Variables="00007FFDD327A438"><Variable Type="String" Name="jnlEnterVariable.stVariableName" NDimensions="0" Override="" OverrideVariable="">10 Percentile</Variable><Variable Type="Integer" Name="jnlEnterVariable.nDialogType" NDimensions="0" Override="" OverrideVariable="">3</Variable><Variable Type="String" Name="jnlEnterVariable.stDialogTitle" NDimensions="0" Override="" OverrideVariable="">10 Percentile</Variable><Variable Type="Logical" Name="jnlEnterVariable.bEnforceMinMax" NDimensions="0" Override="" OverrideVariable="">TRUE</Variable><Variable Type="Double" Name="jnlEnterVariable.dpMin" NDimensions="0" Override="" OverrideVariable="">1</Variable><Variable Type="Double" Name="jnlEnterVariable.dpMax" NDimensions="0" Override="" OverrideVariable="">5</Variable><Variable Type="Double" Name="jnlEnterVariable.dpStepSize" NDimensions="0" Override="" OverrideVariable="">1</Variable><Variable Type="String" Name="jnlEnterVariable.stDialogPrompt" NDimensions="0" Override="" OverrideVariable="">43 Select Percentile For Background Correction</Variable><Variable Type="String" Name="jnlEnterVariable.stDialogList" NDimensions="0" Override="" OverrideVariable="">0 </Variable><Variable Type="Logical" Name="jnlEnterVariable.bReturnText" NDimensions="0" Override="" OverrideVariable="">FALSE</Variable><Variable Type="Long" Name="jnlEnterVariable.xMessageBox" NDimensions="0" Override="" OverrideVariable="">-1</Variable><Variable Type="Long" Name="jnlEnterVariable.yMessageBox" NDimensions="0" Override="" OverrideVariable="">-1</Variable></FunctionEntry><IfThenElseEntry Expression="Percentile =  1"><CodeBlock Condition="true"><FunctionEntry GUID="{0x3cef1e81-0xe09c-0x11d3-0x93-0x9a-0x0-0x10-0x5a-0x4-0x2f-0x99}" FunctionName="Scale Image" Interactive="0" ApplicationName="mmproc" VersionNumber="19990716" MissingImage="0" CommandID="3" MetaJournal="00007FFDD537B6E8" IsCurrentVersion="1" Variables="00007FFDD537B448"><Variable Type="Image" Name="scaleJNL.imSource" NDimensions="0" Override="" OverrideVariable="">m	1 5 10 0 1 -1 -1 8 Untitled </Variable><Variable Type="Integer" Name="scaleJNL.range" NDimensions="0" Override="" OverrideVariable="">3</Variable><Variable Type="Logical" Name="scaleJNL.autoScale" NDimensions="0" Override="" OverrideVariable="">TRUE</Variable><Variable Type="UInteger" Name="scaleJNL.low" NDimensions="0" Override="" OverrideVariable="">142</Variable><Variable Type="UInteger" Name="scaleJNL.high" NDimensions="0" Override="" OverrideVariable="">611</Variable><Variable Type="Double" Name="scaleJNL.autolo" NDimensions="0" Override="" OverrideVariable="">1</Variable><Variable Type="Double" Name="scaleJNL.autohi" NDimensions="0" Override="" OverrideVariable="">0.25</Variable><Variable Type="Logical" Name="scaleJNL.bRedAutoScale" NDimensions="0" Override="" OverrideVariable="">TRUE</Variable><Variable Type="UInteger" Name="scaleJNL.wRedLowScale" NDimensions="0" Override="" OverrideVariable="">142</Variable><Variable Type="UInteger" Name="scaleJNL.wRedHighScale" NDimensions="0" Override="" OverrideVariable="">611</Variable><Variable Type="Double" Name="scaleJNL.dpRedLowPercent" NDimensions="0" Override="" OverrideVariable="">0</Variable><Variable Type="Double" Name="scaleJNL.dpRedHighPercent" NDimensions="0" Override="" OverrideVariable="">0</Variable><Variable Type="Logical" Name="scaleJNL.bGreenAutoScale" NDimensions="0" Override="" OverrideVariable="">TRUE</Variable><Variable Type="UInteger" Name="scaleJNL.wGreenLowScale" NDimensions="0" Override="" OverrideVariable="">142</Variable><Variable Type="UInteger" Name="scaleJNL.wGreenHighScale" NDimensions="0" Override="" OverrideVariable="">611</Variable><Variable Type="Double" Name="scaleJNL.dpGreenLowPercent" NDimensions="0" Override="" OverrideVariable="">0</Variable><Variable Type="Double" Name="scaleJNL.dpGreenHighPercent" NDimensions="0" Override="" OverrideVariable="">0</Variable><Variable Type="Logical" Name="scaleJNL.bBlueAutoScale" NDimensions="0" Override="" OverrideVariable="">TRUE</Variable><Variable Type="UInteger" Name="scaleJNL.wBlueLowScale" NDimensions="0" Override="" OverrideVariable="">142</Variable><Variable Type="UInteger" Name="scaleJNL.wBlueHighScale" NDimensions="0" Override="" OverrideVariable="">611</Variable><Variable Type="Double" Name="scaleJNL.dpBlueLowPercent" NDimensions="0" Override="" OverrideVariable="">0</Variable><Variable Type="Double" Name="scaleJNL.dpBlueHighPercent" NDimensions="0" Override="" OverrideVariable="">0</Variable><Variable Type="Logical" Name="scaleJNL.bScaleROI" NDimensions="0" Override="" OverrideVariable="">FALSE</Variable></FunctionEntry></CodeBlock><CodeBlock Condition="false"/></IfThenElseEntry><IfThenElseEntry Expression="Percentile = 2"><CodeBlock Condition="true"><FunctionEntry GUID="{0x3cef1e81-0xe09c-0x11d3-0x93-0x9a-0x0-0x10-0x5a-0x4-0x2f-0x99}" FunctionName="Scale Image" Interactive="0" ApplicationName="mmproc" VersionNumber="19990716" MissingImage="0" CommandID="4" MetaJournal="00007FFDD537B6E8" IsCurrentVersion="1" Variables="00007FFDD537B448"><Variable Type="Image" Name="scaleJNL.imSource" NDimensions="0" Override="" OverrideVariable="">m	1 5 10 0 1 -1 -1 8 Untitled </Variable><Variable Type="Integer" Name="scaleJNL.range" NDimensions="0" Override="" OverrideVariable="">3</Variable><Variable Type="Logical" Name="scaleJNL.autoScale" NDimensions="0" Override="" OverrideVariable="">TRUE</Variable><Variable Type="UInteger" Name="scaleJNL.low" NDimensions="0" Override="" OverrideVariable="">142</Variable><Variable Type="UInteger" Name="scaleJNL.high" NDimensions="0" Override="" OverrideVariable="">611</Variable><Variable Type="Double" Name="scaleJNL.autolo" NDimensions="0" Override="" OverrideVariable="">2</Variable><Variable Type="Double" Name="scaleJNL.autohi" NDimensions="0" Override="" OverrideVariable="">0.25</Variable><Variable Type="Logical" Name="scaleJNL.bRedAutoScale" NDimensions="0" Override="" OverrideVariable="">TRUE</Variable><Variable Type="UInteger" Name="scaleJNL.wRedLowScale" NDimensions="0" Override="" OverrideVariable="">142</Variable><Variable Type="UInteger" Name="scaleJNL.wRedHighScale" NDimensions="0" Override="" OverrideVariable="">611</Variable><Variable Type="Double" Name="scaleJNL.dpRedLowPercent" NDimensions="0" Override="" OverrideVariable="">0</Variable><Variable Type="Double" Name="scaleJNL.dpRedHighPercent" NDimensions="0" Override="" OverrideVariable="">0</Variable><Variable Type="Logical" Name="scaleJNL.bGreenAutoScale" NDimensions="0" Override="" OverrideVariable="">TRUE</Variable><Variable Type="UInteger" Name="scaleJNL.wGreenLowScale" NDimensions="0" Override="" OverrideVariable="">142</Variable><Variable Type="UInteger" Name="scaleJNL.wGreenHighScale" NDimensions="0" Override="" OverrideVariable="">611</Variable><Variable Type="Double" Name="scaleJNL.dpGreenLowPercent" NDimensions="0" Override="" OverrideVariable="">0</Variable><Variable Type="Double" Name="scaleJNL.dpGreenHighPercent" NDimensions="0" Override="" OverrideVariable="">0</Variable><Variable Type="Logical" Name="scaleJNL.bBlueAutoScale" NDimensions="0" Override="" OverrideVariable="">TRUE</Variable><Variable Type="UInteger" Name="scaleJNL.wBlueLowScale" NDimensions="0" Override="" OverrideVariable="">142</Variable><Variable Type="UInteger" Name="scaleJNL.wBlueHighScale" NDimensions="0" Override="" OverrideVariable="">611</Variable><Variable Type="Double" Name="scaleJNL.dpBlueLowPercent" NDimensions="0" Override="" OverrideVariable="">0</Variable><Variable Type="Double" Name="scaleJNL.dpBlueHighPercent" NDimensions="0" Override="" OverrideVariable="">0</Variable><Variable Type="Logical" Name="scaleJNL.bScaleROI" NDimensions="0" Override="" OverrideVariable="">FALSE</Variable></FunctionEntry></CodeBlock><CodeBlock Condition="false"/></IfThenElseEntry><IfThenElseEntry Expression="Percentile = 3"><CodeBlock Condition="true"><FunctionEntry GUID="{0x3cef1e81-0xe09c-0x11d3-0x93-0x9a-0x0-0x10-0x5a-0x4-0x2f-0x99}" FunctionName="Scale Image" Interactive="0" ApplicationName="mmproc" VersionNumber="19990716" MissingImage="0" CommandID="5" MetaJournal="00007FFDD537B6E8" IsCurrentVersion="1" Variables="00007FFDD537B448"><Variable Type="Image" Name="scaleJNL.imSource" NDimensions="0" Override="" OverrideVariable="">m	1 5 10 0 1 -1 -1 8 Untitled </Variable><Variable Type="Integer" Name="scaleJNL.range" NDimensions="0" Override="" OverrideVariable="">3</Variable><Variable Type="Logical" Name="scaleJNL.autoScale" NDimensions="0" Override="" OverrideVariable="">TRUE</Variable><Variable Type="UInteger" Name="scaleJNL.low" NDimensions="0" Override="" OverrideVariable="">142</Variable><Variable Type="UInteger" Name="scaleJNL.high" NDimensions="0" Override="" OverrideVariable="">611</Variable><Variable Type="Double" Name="scaleJNL.autolo" NDimensions="0" Override="" OverrideVariable="">3</Variable><Variable Type="Double" Name="scaleJNL.autohi" NDimensions="0" Override="" OverrideVariable="">0.25</Variable><Variable Type="Logical" Name="scaleJNL.bRedAutoScale" NDimensions="0" Override="" OverrideVariable="">TRUE</Variable><Variable Type="UInteger" Name="scaleJNL.wRedLowScale" NDimensions="0" Override="" OverrideVariable="">142</Variable><Variable Type="UInteger" Name="scaleJNL.wRedHighScale" NDimensions="0" Override="" OverrideVariable="">611</Variable><Variable Type="Double" Name="scaleJNL.dpRedLowPercent" NDimensions="0" Override="" OverrideVariable="">0</Variable><Variable Type="Double" Name="scaleJNL.dpRedHighPercent" NDimensions="0" Override="" OverrideVariable="">0</Variable><Variable Type="Logical" Name="scaleJNL.bGreenAutoScale" NDimensions="0" Override="" OverrideVariable="">TRUE</Variable><Variable Type="UInteger" Name="scaleJNL.wGreenLowScale" NDimensions="0" Override="" OverrideVariable="">142</Variable><Variable Type="UInteger" Name="scaleJNL.wGreenHighScale" NDimensions="0" Override="" OverrideVariable="">611</Variable><Variable Type="Double" Name="scaleJNL.dpGreenLowPercent" NDimensions="0" Override="" OverrideVariable="">0</Variable><Variable Type="Double" Name="scaleJNL.dpGreenHighPercent" NDimensions="0" Override="" OverrideVariable="">0</Variable><Variable Type="Logical" Name="scaleJNL.bBlueAutoScale" NDimensions="0" Override="" OverrideVariable="">TRUE</Variable><Variable Type="UInteger" Name="scaleJNL.wBlueLowScale" NDimensions="0" Override="" OverrideVariable="">142</Variable><Variable Type="UInteger" Name="scaleJNL.wBlueHighScale" NDimensions="0" Override="" OverrideVariable="">611</Variable><Variable Type="Double" Name="scaleJNL.dpBlueLowPercent" NDimensions="0" Override="" OverrideVariable="">0</Variable><Variable Type="Double" Name="scaleJNL.dpBlueHighPercent" NDimensions="0" Override="" OverrideVariable="">0</Variable><Variable Type="Logical" Name="scaleJNL.bScaleROI" NDimensions="0" Override="" OverrideVariable="">FALSE</Variable></FunctionEntry></CodeBlock><CodeBlock Condition="false"/></IfThenElseEntry><IfThenElseEntry Expression="Percentile = 4"><CodeBlock Condition="true"><FunctionEntry GUID="{0x3cef1e81-0xe09c-0x11d3-0x93-0x9a-0x0-0x10-0x5a-0x4-0x2f-0x99}" FunctionName="Scale Image" Interactive="0" ApplicationName="mmproc" VersionNumber="19990716" MissingImage="0" CommandID="6" MetaJournal="00007FFDD537B6E8" IsCurrentVersion="1" Variables="00007FFDD537B448"><Variable Type="Image" Name="scaleJNL.imSource" NDimensions="0" Override="" OverrideVariable="">m	1 5 10 0 1 -1 -1 8 Untitled </Variable><Variable Type="Integer" Name="scaleJNL.range" NDimensions="0" Override="" OverrideVariable="">3</Variable><Variable Type="Logical" Name="scaleJNL.autoScale" NDimensions="0" Override="" OverrideVariable="">TRUE</Variable><Variable Type="UInteger" Name="scaleJNL.low" NDimensions="0" Override="" OverrideVariable="">142</Variable><Variable Type="UInteger" Name="scaleJNL.high" NDimensions="0" Override="" OverrideVariable="">611</Variable><Variable Type="Double" Name="scaleJNL.autolo" NDimensions="0" Override="" OverrideVariable="">4</Variable><Variable Type="Double" Name="scaleJNL.autohi" NDimensions="0" Override="" OverrideVariable="">0.25</Variable><Variable Type="Logical" Name="scaleJNL.bRedAutoScale" NDimensions="0" Override="" OverrideVariable="">TRUE</Variable><Variable Type="UInteger" Name="scaleJNL.wRedLowScale" NDimensions="0" Override="" OverrideVariable="">142</Variable><Variable Type="UInteger" Name="scaleJNL.wRedHighScale" NDimensions="0" Override="" OverrideVariable="">611</Variable><Variable Type="Double" Name="scaleJNL.dpRedLowPercent" NDimensions="0" Override="" OverrideVariable="">0</Variable><Variable Type="Double" Name="scaleJNL.dpRedHighPercent" NDimensions="0" Override="" OverrideVariable="">0</Variable><Variable Type="Logical" Name="scaleJNL.bGreenAutoScale" NDimensions="0" Override="" OverrideVariable="">TRUE</Variable><Variable Type="UInteger" Name="scaleJNL.wGreenLowScale" NDimensions="0" Override="" OverrideVariable="">142</Variable><Variable Type="UInteger" Name="scaleJNL.wGreenHighScale" NDimensions="0" Override="" OverrideVariable="">611</Variable><Variable Type="Double" Name="scaleJNL.dpGreenLowPercent" NDimensions="0" Override="" OverrideVariable="">0</Variable><Variable Type="Double" Name="scaleJNL.dpGreenHighPercent" NDimensions="0" Override="" OverrideVariable="">0</Variable><Variable Type="Logical" Name="scaleJNL.bBlueAutoScale" NDimensions="0" Override="" OverrideVariable="">TRUE</Variable><Variable Type="UInteger" Name="scaleJNL.wBlueLowScale" NDimensions="0" Override="" OverrideVariable="">142</Variable><Variable Type="UInteger" Name="scaleJNL.wBlueHighScale" NDimensions="0" Override="" OverrideVariable="">611</Variable><Variable Type="Double" Name="scaleJNL.dpBlueLowPercent" NDimensions="0" Override="" OverrideVariable="">0</Variable><Variable Type="Double" Name="scaleJNL.dpBlueHighPercent" NDimensions="0" Override="" OverrideVariable="">0</Variable><Variable Type="Logical" Name="scaleJNL.bScaleROI" NDimensions="0" Override="" OverrideVariable="">FALSE</Variable></FunctionEntry></CodeBlock><CodeBlock Condition="false"/></IfThenElseEntry><IfThenElseEntry Expression="Percentile = 5"><CodeBlock Condition="true"><FunctionEntry GUID="{0x3cef1e81-0xe09c-0x11d3-0x93-0x9a-0x0-0x10-0x5a-0x4-0x2f-0x99}" FunctionName="Scale Image" Interactive="0" ApplicationName="mmproc" VersionNumber="19990716" MissingImage="0" CommandID="7" MetaJournal="00007FFDD537B6E8" IsCurrentVersion="1" Variables="00007FFDD537B448"><Variable Type="Image" Name="scaleJNL.imSource" NDimensions="0" Override="" OverrideVariable="">m	1 5 10 0 1 -1 -1 8 Untitled </Variable><Variable Type="Integer" Name="scaleJNL.range" NDimensions="0" Override="" OverrideVariable="">3</Variable><Variable Type="Logical" Name="scaleJNL.autoScale" NDimensions="0" Override="" OverrideVariable="">TRUE</Variable><Variable Type="UInteger" Name="scaleJNL.low" NDimensions="0" Override="" OverrideVariable="">142</Variable><Variable Type="UInteger" Name="scaleJNL.high" NDimensions="0" Override="" OverrideVariable="">611</Variable><Variable Type="Double" Name="scaleJNL.autolo" NDimensions="0" Override="" OverrideVariable="">5</Variable><Variable Type="Double" Name="scaleJNL.autohi" NDimensions="0" Override="" OverrideVariable="">0.25</Variable><Variable Type="Logical" Name="scaleJNL.bRedAutoScale" NDimensions="0" Override="" OverrideVariable="">TRUE</Variable><Variable Type="UInteger" Name="scaleJNL.wRedLowScale" NDimensions="0" Override="" OverrideVariable="">142</Variable><Variable Type="UInteger" Name="scaleJNL.wRedHighScale" NDimensions="0" Override="" OverrideVariable="">611</Variable><Variable Type="Double" Name="scaleJNL.dpRedLowPercent" NDimensions="0" Override="" OverrideVariable="">0</Variable><Variable Type="Double" Name="scaleJNL.dpRedHighPercent" NDimensions="0" Override="" OverrideVariable="">0</Variable><Variable Type="Logical" Name="scaleJNL.bGreenAutoScale" NDimensions="0" Override="" OverrideVariable="">TRUE</Variable><Variable Type="UInteger" Name="scaleJNL.wGreenLowScale" NDimensions="0" Override="" OverrideVariable="">142</Variable><Variable Type="UInteger" Name="scaleJNL.wGreenHighScale" NDimensions="0" Override="" OverrideVariable="">611</Variable><Variable Type="Double" Name="scaleJNL.dpGreenLowPercent" NDimensions="0" Override="" OverrideVariable="">0</Variable><Variable Type="Double" Name="scaleJNL.dpGreenHighPercent" NDimensions="0" Override="" OverrideVariable="">0</Variable><Variable Type="Logical" Name="scaleJNL.bBlueAutoScale" NDimensions="0" Override="" OverrideVariable="">TRUE</Variable><Variable Type="UInteger" Name="scaleJNL.wBlueLowScale" NDimensions="0" Override="" OverrideVariable="">142</Variable><Variable Type="UInteger" Name="scaleJNL.wBlueHighScale" NDimensions="0" Override="" OverrideVariable="">611</Variable><Variable Type="Double" Name="scaleJNL.dpBlueLowPercent" NDimensions="0" Override="" OverrideVariable="">0</Variable><Variable Type="Double" Name="scaleJNL.dpBlueHighPercent" NDimensions="0" Override="" OverrideVariable="">0</Variable><Variable Type="Logical" Name="scaleJNL.bScaleROI" NDimensions="0" Override="" OverrideVariable="">FALSE</Variable></FunctionEntry></CodeBlock><CodeBlock Condition="false"/></IfThenElseEntry><AssignVariableEntry VariableName="CorrectionFactor" Expression="Image.ScaleValueLow"/><FunctionEntry GUID="{0x3cef1da3-0xe09c-0x11d3-0x93-0x9a-0x0-0x10-0x5a-0x4-0x2f-0x99}" FunctionName="Arithmetic" Interactive="0" ApplicationName="mmproc" MissingImage="0" CommandID="8" VersionNumber="20060202" MetaJournal="00007FFDD5182088" IsCurrentVersion="1" Variables="00007FFDD5181DE8"><Variable Type="Integer" Name="arithmeticJNL.iOperation" NDimensions="0" Override="" OverrideVariable="">2</Variable><Variable Type="Integer" Name="arithmeticJNL.iSecondSource" NDimensions="0" Override="" OverrideVariable="">2</Variable><Variable Type="UInteger" Name="arithmeticJNL.nNumerator" NDimensions="0" Override="Variable" OverrideVariable="CorrectionFactor">0</Variable><Variable Type="UInteger" Name="arithmeticJNL.nDenominator" NDimensions="0" Override="None" OverrideVariable="Denominator">1</Variable><Variable Type="Integer" Name="arithmeticJNL.nResultDepth" NDimensions="0" Override="" OverrideVariable="">16</Variable><Variable Type="Image" Name="arithmeticJNL.imSource1" NDimensions="0" Override="" OverrideVariable="">m	1 5 9 0 1 -1 -1 8 Untitled</Variable><Variable Type="Image" Name="arithmeticJNL.imSource2" NDimensions="0" Override="" OverrideVariable="">m	1 2 9 2 1 -1 -1 8 Untitled</Variable><Variable Type="Image" Name="arithmeticJNL.imDest" NDimensions="0" Override="" OverrideVariable="">m	0 6 9 15 1 -1 -1 19 BackgroundCorrected</Variable></FunctionEntry><AssignVariableEntry VariableName="Image.ScaleValueHigh" Expression="ScaleHigh" Disabled="1"/></CodeBlock></Journal>
