# Supplementary material for: Protocol for the quantification of digestive exophagy in cell culture
Source: STAR Protoc. 2026 Mar 12;7(1):104355. doi: 10.1016/j.xpro.2026.104355 (PMC12997214; doi:10.1016/j.xpro.2026.104355)
Supplement: Data S1. Journals to quantify lysosomal exocytosis and degradation of surface-immobilized aggregates using Metamorph imaging software [file mmc1.zip › Metamorph Journals/Degradation-assay/GetX-Pct-Correction.JNL]

<Journal><Description>New Journal</Description><Version VersionNumber="2.4"/><CodeBlock><FunctionEntry GUID="{0x79f510de-0xe09c-0x11d3-0x93-0x9a-0x0-0x10-0x5a-0x4-0x2f-0x99}" FunctionName="Select Image" Interactive="0" ApplicationName="journal" VersionNumber="19981104" CommandID="1" MissingImage="0" MetaJournal="000000000CAFA9B8" IsCurrentVersion="1" Variables="000000000CAFA6E8"><Variable Type="Image" Name="PickImageJNL.im" NDimensions="0" Override="" OverrideVariable="">m	1 5 9 0 1 -1 -1 8 Untitled </Variable><Variable Type="String" Name="PickImageJNL.prompt" NDimensions="0" Override="" OverrideVariable="">0 </Variable></FunctionEntry><FunctionEntry GUID="{0x3cef1e81-0xe09c-0x11d3-0x93-0x9a-0x0-0x10-0x5a-0x4-0x2f-0x99}" FunctionName="Scale Image" Interactive="0" ApplicationName="mmproc" VersionNumber="19990716" CommandID="2" MissingImage="0" MetaJournal="000000000B15FEF0" IsCurrentVersion="1" Variables="000000000B15FC18"><Variable Type="Image" Name="scaleJNL.imSource" NDimensions="0" Override="" OverrideVariable="">m	1 3 10 0 1 -1 -1 8 Untitled </Variable><Variable Type="Integer" Name="scaleJNL.range" NDimensions="0" Override="" OverrideVariable="">3</Variable><Variable Type="Logical" Name="scaleJNL.autoScale" NDimensions="0" Override="" OverrideVariable="">TRUE</Variable><Variable Type="UInteger" Name="scaleJNL.low" NDimensions="0" Override="" OverrideVariable="">30</Variable><Variable Type="UInteger" Name="scaleJNL.high" NDimensions="0" Override="" OverrideVariable="">611</Variable><Variable Type="Double" Name="scaleJNL.autolo" NDimensions="0" Override="" OverrideVariable="">5</Variable><Variable Type="Double" Name="scaleJNL.autohi" NDimensions="0" Override="" OverrideVariable="">0.25</Variable><Variable Type="Logical" Name="scaleJNL.bRedAutoScale" NDimensions="0" Override="" OverrideVariable="">TRUE</Variable><Variable Type="UInteger" Name="scaleJNL.wRedLowScale" NDimensions="0" Override="" OverrideVariable="">142</Variable><Variable Type="UInteger" Name="scaleJNL.wRedHighScale" NDimensions="0" Override="" OverrideVariable="">611</Variable><Variable Type="Double" Name="scaleJNL.dpRedLowPercent" NDimensions="0" Override="" OverrideVariable="">0</Variable><Variable Type="Double" Name="scaleJNL.dpRedHighPercent" NDimensions="0" Override="" OverrideVariable="">0</Variable><Variable Type="Logical" Name="scaleJNL.bGreenAutoScale" NDimensions="0" Override="" OverrideVariable="">TRUE</Variable><Variable Type="UInteger" Name="scaleJNL.wGreenLowScale" NDimensions="0" Override="" OverrideVariable="">142</Variable><Variable Type="UInteger" Name="scaleJNL.wGreenHighScale" NDimensions="0" Override="" OverrideVariable="">611</Variable><Variable Type="Double" Name="scaleJNL.dpGreenLowPercent" NDimensions="0" Override="" OverrideVariable="">0</Variable><Variable Type="Double" Name="scaleJNL.dpGreenHighPercent" NDimensions="0" Override="" OverrideVariable="">0</Variable><Variable Type="Logical" Name="scaleJNL.bBlueAutoScale" NDimensions="0" Override="" OverrideVariable="">TRUE</Variable><Variable Type="UInteger" Name="scaleJNL.wBlueLowScale" NDimensions="0" Override="" OverrideVariable="">142</Variable><Variable Type="UInteger" Name="scaleJNL.wBlueHighScale" NDimensions="0" Override="" OverrideVariable="">611</Variable><Variable Type="Double" Name="scaleJNL.dpBlueLowPercent" NDimensions="0" Override="" OverrideVariable="">0</Variable><Variable Type="Double" Name="scaleJNL.dpBlueHighPercent" NDimensions="0" Override="" OverrideVariable="">0</Variable><Variable Type="Logical" Name="scaleJNL.bScaleROI" NDimensions="0" Override="" OverrideVariable="">FALSE</Variable></FunctionEntry><AssignVariableEntry VariableName="CorrectionFactor" Expression="Image.ScaleValueLow"/><FunctionEntry GUID="{0x3cef1da3-0xe09c-0x11d3-0x93-0x9a-0x0-0x10-0x5a-0x4-0x2f-0x99}" FunctionName="Arithmetic" Interactive="0" ApplicationName="mmproc" VersionNumber="20060202" CommandID="3" MissingImage="0" MetaJournal="000000000AF8E140" IsCurrentVersion="1" Variables="000000000AF8DE68"><Variable Type="Integer" Name="arithmeticJNL.iOperation" NDimensions="0" Override="" OverrideVariable="">2</Variable><Variable Type="Integer" Name="arithmeticJNL.iSecondSource" NDimensions="0" Override="" OverrideVariable="">2</Variable><Variable Type="UInteger" Name="arithmeticJNL.nNumerator" NDimensions="0" Override="Variable" OverrideVariable="CorrectionFactor">0</Variable><Variable Type="UInteger" Name="arithmeticJNL.nDenominator" NDimensions="0" Override="None" OverrideVariable="Denominator">1</Variable><Variable Type="Integer" Name="arithmeticJNL.nResultDepth" NDimensions="0" Override="" OverrideVariable="">16</Variable><Variable Type="Image" Name="arithmeticJNL.imSource1" NDimensions="0" Override="" OverrideVariable="">m	1 5 9 0 1 -1 -1 8 Untitled </Variable><Variable Type="Image" Name="arithmeticJNL.imSource2" NDimensions="0" Override="" OverrideVariable="">m	1 2 9 2 1 -1 -1 8 Untitled </Variable><Variable Type="Image" Name="arithmeticJNL.imDest" NDimensions="0" Override="" OverrideVariable="">m	0 6 14 16 1 -1 -1 19 BackgroundCorrected </Variable></FunctionEntry></CodeBlock></Journal>
