# Supplementary material for: Protocol for the quantification of digestive exophagy in cell culture
Source: STAR Protoc. 2026 Mar 12;7(1):104355. doi: 10.1016/j.xpro.2026.104355 (PMC12997214; doi:10.1016/j.xpro.2026.104355)
Supplement: Data S1. Journals to quantify lysosomal exocytosis and degradation of surface-immobilized aggregates using Metamorph imaging software [file mmc1.zip › Metamorph Journals/Degradation-assay/Remove-cells-using-transmitted-channel_filtered_DARK-TEST.JNL]

<Journal><Description/><Version VersionNumber="2.4"/><CodeBlock><FunctionEntry VersionNumber="1" GUID="{0x36536559-0x942b-0x4273-0x8e-0xb-0xdf-0xe7-0x2f-0xb7-0xbf-0x56}" FunctionName="Morphological Holes" ApplicationName="morphology" Interactive="0" ExecuteMode="1" CommandID="1" Disabled="0" MissingImage="0" MetaJournal="00007FFCA7745A28" IsCurrentVersion="1" Variables="00007FFCA7745788"><Variable Type="Image" Name="jnlHoles.imSrcIm" NDimensions="0" Override="" OverrideVariable="">m	1 6 9 0 1 -1 -1 6 RedSum </Variable><Variable Type="Image" Name="jnlHoles.imDestIm" NDimensions="0" Override="" OverrideVariable="">m	0 6 9 17 1 -1 -1 5 Holes </Variable><Variable Type="Logical" Name="jnlHoles.bDetectNotSuppress" NDimensions="0" Override="" OverrideVariable="">TRUE</Variable><Variable Type="Logical" Name="jnlHoles.bLightHoles" NDimensions="0" Override="" OverrideVariable="">FALSE</Variable></FunctionEntry><FunctionEntry GUID="{0x79f510de-0xe09c-0x11d3-0x93-0x9a-0x0-0x10-0x5a-0x4-0x2f-0x99}" FunctionName="Select Image" Interactive="0" ApplicationName="journal" VersionNumber="19981104" CommandID="2" Disabled="0" MissingImage="0" MetaJournal="00007FFC88162940" IsCurrentVersion="1" Variables="00007FFC881626A8"><Variable Type="Image" Name="PickImageJNL.im" NDimensions="0" Override="" OverrideVariable="">m	1 6 9 0 1 -1 -1 5 Holes </Variable><Variable Type="String" Name="PickImageJNL.prompt" NDimensions="0" Override="" OverrideVariable="">0 </Variable></FunctionEntry><FunctionEntry GUID="{0x3cef1dcc-0xe09c-0x11d3-0x93-0x9a-0x0-0x10-0x5a-0x4-0x2f-0x99}" FunctionName="Load Gray Threshold" ApplicationName="mmproc" Interactive="0" ExecuteMode="1" VersionNumber="1" CommandID="3" Disabled="0" MissingImage="0" MetaJournal="00007FFC737B9778" IsCurrentVersion="1" Variables="00007FFC737B94D8"><Variable Type="Image" Name="jnlLoadGray.im" NDimensions="0" Override="" OverrideVariable="">m	1 6 10 0 1 -1 -1 5 Holes </Variable><Variable Type="String" Name="jnlLoadGray.stFilename" NDimensions="0" Override="" OverrideVariable="">44 C:\Journals\Degradation-assay\Holes_dark.GTH</Variable></FunctionEntry><FunctionEntry GUID="{0x3cef1da9-0xe09c-0x11d3-0x93-0x9a-0x0-0x10-0x5a-0x4-0x2f-0x99}" FunctionName="Binary Operations" Interactive="0" ApplicationName="mmproc" VersionNumber="19940910" CommandID="4" Disabled="0" MissingImage="0" MetaJournal="00007FFC73796518" IsCurrentVersion="1" Variables="00007FFC73796278"><Variable Type="Image" Name="jnlBinarize.imSource" NDimensions="0" Override="" OverrideVariable="">m	1 6 9 0 1 -1 -1 5 Holes </Variable><Variable Type="Image" Name="jnlBinarize.imDest" NDimensions="0" Override="" OverrideVariable="">m	0 6 9 17 1 -1 -1 12 8-Bit Binary </Variable><Variable Type="Logical" Name="jnlBinarize.bUseThresholdVars" NDimensions="0" Override="" OverrideVariable="">FALSE</Variable><Variable Type="Integer" Name="jnlBinarize.nThresholdState" NDimensions="0" Override="" OverrideVariable="">1</Variable><Variable Type="UInteger" Name="jnlBinarize.uThresholdMin" NDimensions="0" Override="" OverrideVariable="">600</Variable><Variable Type="UInteger" Name="jnlBinarize.uThresholdMax" NDimensions="0" Override="" OverrideVariable="">65535</Variable></FunctionEntry><FunctionEntry GUID="{0x5985ed21-0xa128-0x11d4-0xb9-0x4d-0x0-0x10-0x5a-0x6b-0xbf-0xf7}" FunctionName="Integrated Morphometry - Load State" Interactive="0" ApplicationName="ima" VersionNumber="20060920" CommandID="5" Disabled="0" MissingImage="0" MetaJournal="00007FFCA7302B28" IsCurrentVersion="1" Variables="00007FFCA7302888"><Variable Type="String" Name="jnlLoadState.stLoadFileName" NDimensions="0" Override="" OverrideVariable="">70 C:\Journals\Degradation-assay\Transmitted-light_discard-dark-holes.IMA</Variable></FunctionEntry><FunctionEntry VersionNumber="20070706" GUID="{0x5985ed20-0xa128-0x11d4-0xb9-0x4d-0x0-0x10-0x5a-0x6b-0xbf-0xf7}" FunctionName="Integrated Morphometry - Measure" ApplicationName="ima" Interactive="0" ExecuteMode="1" CommandID="6" Disabled="0" MissingImage="0" MetaJournal="00007FFCA7303428" IsCurrentVersion="1" Variables="00007FFCA7303188"><Variable Type="Image" Name="jnlMeasure.imSource" NDimensions="0" Override="" OverrideVariable="">m	1 6 9 0 1 -1 -1 12 8-Bit Binary </Variable><Variable Type="Integer" Name="jnlMeasure.nColor" NDimensions="0" Override="" OverrideVariable="">0</Variable><Variable Type="Image" Name="jnlMeasure.imMask" NDimensions="0" Override="" OverrideVariable="">m	1 2 9 2 1 -1 -1 8 Untitled </Variable><Variable Type="Logical" Name="jnlMeasure.bMeasureUsingMask" NDimensions="0" Override="" OverrideVariable="">TRUE</Variable></FunctionEntry><FunctionEntry VersionNumber="1" GUID="{0x5985ed26-0xa128-0x11d4-0xb9-0x4d-0x0-0x10-0x5a-0x6b-0xbf-0xf7}" FunctionName="Integrated Morphometry - Create Objects Mask" ApplicationName="ima" Interactive="0" ExecuteMode="1" CommandID="7" Disabled="0" MissingImage="0" MetaJournal="00007FFCA73045A8" IsCurrentVersion="1" Variables="00007FFCA7304308"></FunctionEntry><FunctionEntry GUID="{0xcc11e762-0x3de2-0x4e50-0x9b-0x62-0x8f-0xec-0x90-0xa7-0xe9-0x7c}" FunctionName="Morphological Dilate" ApplicationName="morphology" ExecuteMode="1" Interactive="0" VersionNumber="1" CommandID="8" Disabled="0" MissingImage="0" MetaJournal="00007FFCA77402D8" IsCurrentVersion="1" Variables="00007FFCA7740038"><Variable Type="Image" Name="jnlDilate.imSrcIm" NDimensions="0" Override="" OverrideVariable="">m	1 6 9 0 1 -1 -1 16 IMA Objects Mask </Variable><Variable Type="Image" Name="jnlDilate.imDestIm" NDimensions="0" Override="" OverrideVariable="">m	0 6 9 17 1 -1 -1 6 Dilate </Variable><Variable Type="Long" Name="jnlDilate.nShapeSize" NDimensions="0" Override="" OverrideVariable="">6</Variable><Variable Type="Integer" Name="jnlDilate.nShape" NDimensions="0" Override="" OverrideVariable="">1</Variable></FunctionEntry><FunctionEntry GUID="{0x3cef1e54-0xe09c-0x11d3-0x93-0x9a-0x0-0x10-0x5a-0x4-0x2f-0x99}" FunctionName="Close" Interactive="0" ApplicationName="mmproc" VersionNumber="1" CommandID="9" Disabled="0" MissingImage="0" MetaJournal="00007FFC738EC088" IsCurrentVersion="1" Variables="00007FFC738EBDE8"><Variable Type="Image" Name="jnlCloseImage.im" NDimensions="0" Override="" OverrideVariable="">m	1 6 9 0 1 -1 -1 16 IMA Objects Mask </Variable><Variable Type="Logical" Name="jnlCloseImage.bSaveIt" NDimensions="0" Override="" OverrideVariable="">FALSE</Variable></FunctionEntry><FunctionEntry GUID="{0xbff9389b-0x505f-0x488f-0x93-0xba-0x84-0x68-0x38-0x68-0x4d-0x9c}" FunctionName="Morphological Open-Close" Interactive="0" ApplicationName="morphology" VersionNumber="1" CommandID="10" Disabled="0" MissingImage="0" MetaJournal="00007FFCA77418B8" IsCurrentVersion="1" Variables="00007FFCA7741618"><Variable Type="Image" Name="jnlOpenClose.imSrcIm" NDimensions="0" Override="" OverrideVariable="">m	1 7 10 0 1 8 0 16 IMA Objects Mask </Variable><Variable Type="Image" Name="jnlOpenClose.imDestIm" NDimensions="0" Override="" OverrideVariable="">m	0 6 9 17 1 -1 -1 10 Open-Close </Variable><Variable Type="Long" Name="jnlOpenClose.nShapeSize" NDimensions="0" Override="" OverrideVariable="">6</Variable><Variable Type="Integer" Name="jnlOpenClose.nShape" NDimensions="0" Override="" OverrideVariable="">1</Variable><Variable Type="Logical" Name="jnlOpenClose.bUseRecon" NDimensions="0" Override="" OverrideVariable="">FALSE</Variable><Variable Type="Logical" Name="jnlOpenClose.bUseSeqFiltering" NDimensions="0" Override="" OverrideVariable="">FALSE</Variable></FunctionEntry><FunctionEntry GUID="{0x5985ed21-0xa128-0x11d4-0xb9-0x4d-0x0-0x10-0x5a-0x6b-0xbf-0xf7}" FunctionName="Integrated Morphometry - Load State" Interactive="0" ApplicationName="ima" VersionNumber="20060920" CommandID="11" Disabled="0" MissingImage="0" MetaJournal="00007FFCA7302B28" IsCurrentVersion="1" Variables="00007FFCA7302888"><Variable Type="String" Name="jnlLoadState.stLoadFileName" NDimensions="0" Override="" OverrideVariable="">57 C:\Journals\Degradation-assay\Filter-open-close-holes.IMA</Variable></FunctionEntry><FunctionEntry GUID="{0x5985ed20-0xa128-0x11d4-0xb9-0x4d-0x0-0x10-0x5a-0x6b-0xbf-0xf7}" FunctionName="Integrated Morphometry - Measure" ApplicationName="ima" Interactive="0" ExecuteMode="1" VersionNumber="20070706" CommandID="12" Disabled="0" MissingImage="0" MetaJournal="00007FFCA7303428" IsCurrentVersion="1" Variables="00007FFCA7303188"><Variable Type="Image" Name="jnlMeasure.imSource" NDimensions="0" Override="" OverrideVariable="">m	1 7 9 0 1 10 0 6 Dilate </Variable><Variable Type="Integer" Name="jnlMeasure.nColor" NDimensions="0" Override="" OverrideVariable="">0</Variable><Variable Type="Image" Name="jnlMeasure.imMask" NDimensions="0" Override="" OverrideVariable="">m	1 2 9 2 1 -1 -1 8 Untitled </Variable><Variable Type="Logical" Name="jnlMeasure.bMeasureUsingMask" NDimensions="0" Override="" OverrideVariable="">TRUE</Variable></FunctionEntry><FunctionEntry VersionNumber="1" GUID="{0x5985ed26-0xa128-0x11d4-0xb9-0x4d-0x0-0x10-0x5a-0x6b-0xbf-0xf7}" FunctionName="Integrated Morphometry - Create Objects Mask" ApplicationName="ima" Interactive="0" ExecuteMode="1" CommandID="13" Disabled="0" MissingImage="0" MetaJournal="00007FFCA73045A8" IsCurrentVersion="1" Variables="00007FFCA7304308"></FunctionEntry><FunctionEntry GUID="{0x37f2b0b2-0xe62d-0x430e-0x96-0xd1-0xa5-0x89-0x3-0xfa-0x4c-0xac}" FunctionName="Morphological Invert" ApplicationName="morphology" ExecuteMode="1" Interactive="0" VersionNumber="1" CommandID="14" Disabled="0" MissingImage="0" MetaJournal="00007FFCA7742E98" IsCurrentVersion="1" Variables="00007FFCA7742BF8"><Variable Type="Image" Name="jnlMorphologyInvert.imSrcIm" NDimensions="0" Override="" OverrideVariable="">m	1 6 9 0 1 -1 -1 10 Open-Close </Variable><Variable Type="Image" Name="jnlMorphologyInvert.imDestIm" NDimensions="0" Override="" OverrideVariable="">m	0 6 9 17 1 -1 -1 6 Invert </Variable></FunctionEntry><FunctionEntry VersionNumber="20060202" GUID="{0x3cef1da3-0xe09c-0x11d3-0x93-0x9a-0x0-0x10-0x5a-0x4-0x2f-0x99}" FunctionName="Arithmetic" ApplicationName="mmproc" ExecuteMode="1" Interactive="0" CommandID="15" Disabled="0" MissingImage="0" MetaJournal="00007FFC73772088" IsCurrentVersion="1" Variables="00007FFC73771DE8"><Variable Type="Integer" Name="arithmeticJNL.iOperation" NDimensions="0" Override="" OverrideVariable="">3</Variable><Variable Type="Integer" Name="arithmeticJNL.iSecondSource" NDimensions="0" Override="" OverrideVariable="">1</Variable><Variable Type="UInteger" Name="arithmeticJNL.nNumerator" NDimensions="0" Override="" OverrideVariable="">1</Variable><Variable Type="UInteger" Name="arithmeticJNL.nDenominator" NDimensions="0" Override="" OverrideVariable="">65535</Variable><Variable Type="Integer" Name="arithmeticJNL.nResultDepth" NDimensions="0" Override="" OverrideVariable="">16</Variable><Variable Type="Image" Name="arithmeticJNL.imSource1" NDimensions="0" Override="" OverrideVariable="">m	1 6 9 0 1 -1 -1 7 BlueSum </Variable><Variable Type="Image" Name="arithmeticJNL.imSource2" NDimensions="0" Override="" OverrideVariable="">m	1 6 9 0 1 -1 -1 6 Invert </Variable><Variable Type="Image" Name="arithmeticJNL.imDest" NDimensions="0" Override="" OverrideVariable="">m	0 6 9 15 1 -1 -1 7 BlueSum </Variable></FunctionEntry><FunctionEntry GUID="{0x3cef1e54-0xe09c-0x11d3-0x93-0x9a-0x0-0x10-0x5a-0x4-0x2f-0x99}" FunctionName="Close" Interactive="0" ApplicationName="mmproc" VersionNumber="1" CommandID="16" MissingImage="0" Disabled="1" MetaJournal="00007FFC738EC088" IsCurrentVersion="1" Variables="00007FFC738EBDE8"><Variable Type="Image" Name="jnlCloseImage.im" NDimensions="0" Override="" OverrideVariable="">m	1 6 9 0 1 -1 -1 5 Holes </Variable><Variable Type="Logical" Name="jnlCloseImage.bSaveIt" NDimensions="0" Override="" OverrideVariable="">FALSE</Variable></FunctionEntry><FunctionEntry GUID="{0x3cef1e54-0xe09c-0x11d3-0x93-0x9a-0x0-0x10-0x5a-0x4-0x2f-0x99}" FunctionName="Close" Interactive="0" ApplicationName="mmproc" VersionNumber="1" CommandID="17" MissingImage="0" Disabled="1" MetaJournal="00007FFC738EC088" IsCurrentVersion="1" Variables="00007FFC738EBDE8"><Variable Type="Image" Name="jnlCloseImage.im" NDimensions="0" Override="" OverrideVariable="">m	1 6 9 0 1 -1 -1 12 8-bit Binary </Variable><Variable Type="Logical" Name="jnlCloseImage.bSaveIt" NDimensions="0" Override="" OverrideVariable="">FALSE</Variable></FunctionEntry><FunctionEntry GUID="{0x3cef1e54-0xe09c-0x11d3-0x93-0x9a-0x0-0x10-0x5a-0x4-0x2f-0x99}" FunctionName="Close" Interactive="0" ApplicationName="mmproc" VersionNumber="1" CommandID="18" MissingImage="0" Disabled="1" MetaJournal="00007FFC738EC088" IsCurrentVersion="1" Variables="00007FFC738EBDE8"><Variable Type="Image" Name="jnlCloseImage.im" NDimensions="0" Override="" OverrideVariable="">m	1 6 9 0 1 -1 -1 6 Dilate </Variable><Variable Type="Logical" Name="jnlCloseImage.bSaveIt" NDimensions="0" Override="" OverrideVariable="">FALSE</Variable></FunctionEntry><FunctionEntry GUID="{0x3cef1e54-0xe09c-0x11d3-0x93-0x9a-0x0-0x10-0x5a-0x4-0x2f-0x99}" FunctionName="Close" Interactive="0" ApplicationName="mmproc" VersionNumber="1" CommandID="19" MissingImage="0" Disabled="1" MetaJournal="00007FFC738EC088" IsCurrentVersion="1" Variables="00007FFC738EBDE8"><Variable Type="Image" Name="jnlCloseImage.im" NDimensions="0" Override="" OverrideVariable="">m	1 6 9 0 1 -1 -1 10 Open-Close </Variable><Variable Type="Logical" Name="jnlCloseImage.bSaveIt" NDimensions="0" Override="" OverrideVariable="">FALSE</Variable></FunctionEntry><FunctionEntry GUID="{0x3cef1e54-0xe09c-0x11d3-0x93-0x9a-0x0-0x10-0x5a-0x4-0x2f-0x99}" FunctionName="Close" Interactive="0" ApplicationName="mmproc" VersionNumber="1" CommandID="20" MissingImage="0" Disabled="1" MetaJournal="00007FFC738EC088" IsCurrentVersion="1" Variables="00007FFC738EBDE8"><Variable Type="Image" Name="jnlCloseImage.im" NDimensions="0" Override="" OverrideVariable="">m	1 6 9 0 1 -1 -1 6 Invert </Variable><Variable Type="Logical" Name="jnlCloseImage.bSaveIt" NDimensions="0" Override="" OverrideVariable="">FALSE</Variable></FunctionEntry><FunctionEntry GUID="{0x3cef1e54-0xe09c-0x11d3-0x93-0x9a-0x0-0x10-0x5a-0x4-0x2f-0x99}" FunctionName="Close" Interactive="0" ApplicationName="mmproc" VersionNumber="1" CommandID="21" MissingImage="0" Disabled="1" MetaJournal="00007FFC738EC088" IsCurrentVersion="1" Variables="00007FFC738EBDE8"><Variable Type="Image" Name="jnlCloseImage.im" NDimensions="0" Override="" OverrideVariable="">m	1 6 9 0 1 -1 -1 16 IMA Objects Mask </Variable><Variable Type="Logical" Name="jnlCloseImage.bSaveIt" NDimensions="0" Override="" OverrideVariable="">FALSE</Variable></FunctionEntry><FunctionEntry VersionNumber="1" GUID="{0x36536559-0x942b-0x4273-0x8e-0xb-0xdf-0xe7-0x2f-0xb7-0xbf-0x56}" FunctionName="Morphological Holes" ApplicationName="morphology" Interactive="0" ExecuteMode="1" CommandID="22" MissingImage="0" Disabled="1" MetaJournal="00007FFCA7745A28" IsCurrentVersion="1" Variables="00007FFCA7745788"><Variable Type="Image" Name="jnlHoles.imSrcIm" NDimensions="0" Override="" OverrideVariable="">m	1 6 9 0 1 -1 -1 6 RedSum </Variable><Variable Type="Image" Name="jnlHoles.imDestIm" NDimensions="0" Override="" OverrideVariable="">m	0 6 9 17 1 -1 -1 5 Holes </Variable><Variable Type="Logical" Name="jnlHoles.bDetectNotSuppress" NDimensions="0" Override="" OverrideVariable="">TRUE</Variable><Variable Type="Logical" Name="jnlHoles.bLightHoles" NDimensions="0" Override="" OverrideVariable="">TRUE</Variable></FunctionEntry><FunctionEntry GUID="{0x79f510de-0xe09c-0x11d3-0x93-0x9a-0x0-0x10-0x5a-0x4-0x2f-0x99}" FunctionName="Select Image" Interactive="0" ApplicationName="journal" VersionNumber="19981104" CommandID="23" MissingImage="0" Disabled="1" MetaJournal="00007FFC88162940" IsCurrentVersion="1" Variables="00007FFC881626A8"><Variable Type="Image" Name="PickImageJNL.im" NDimensions="0" Override="" OverrideVariable="">m	1 6 9 0 1 -1 -1 5 Holes </Variable><Variable Type="String" Name="PickImageJNL.prompt" NDimensions="0" Override="" OverrideVariable="">0 </Variable></FunctionEntry><FunctionEntry GUID="{0x3cef1dcc-0xe09c-0x11d3-0x93-0x9a-0x0-0x10-0x5a-0x4-0x2f-0x99}" FunctionName="Load Gray Threshold" ApplicationName="mmproc" Interactive="0" ExecuteMode="1" VersionNumber="1" CommandID="24" MissingImage="1" Disabled="1" MetaJournal="00007FFC737B9778" IsCurrentVersion="1" Variables="00007FFC737B94D8"><Variable Type="Image" Name="jnlLoadGray.im" NDimensions="0" Override="" OverrideVariable="">m	1 7 10 0 1 22 0 8 Untitled </Variable><Variable Type="String" Name="jnlLoadGray.stFilename" NDimensions="0" Override="" OverrideVariable="">45 C:\Journals\Degradation-assay\Holes_light.GTH</Variable></FunctionEntry><FunctionEntry GUID="{0x3cef1da9-0xe09c-0x11d3-0x93-0x9a-0x0-0x10-0x5a-0x4-0x2f-0x99}" FunctionName="Binary Operations" Interactive="0" ApplicationName="mmproc" VersionNumber="19940910" CommandID="25" MissingImage="0" Disabled="1" MetaJournal="00007FFC73796518" IsCurrentVersion="1" Variables="00007FFC73796278"><Variable Type="Image" Name="jnlBinarize.imSource" NDimensions="0" Override="" OverrideVariable="">m	1 6 9 0 1 -1 -1 5 Holes </Variable><Variable Type="Image" Name="jnlBinarize.imDest" NDimensions="0" Override="" OverrideVariable="">m	0 6 9 17 1 -1 -1 12 8-Bit Binary </Variable><Variable Type="Logical" Name="jnlBinarize.bUseThresholdVars" NDimensions="0" Override="" OverrideVariable="">FALSE</Variable><Variable Type="Integer" Name="jnlBinarize.nThresholdState" NDimensions="0" Override="" OverrideVariable="">1</Variable><Variable Type="UInteger" Name="jnlBinarize.uThresholdMin" NDimensions="0" Override="" OverrideVariable="">600</Variable><Variable Type="UInteger" Name="jnlBinarize.uThresholdMax" NDimensions="0" Override="" OverrideVariable="">65535</Variable></FunctionEntry><FunctionEntry GUID="{0x5985ed21-0xa128-0x11d4-0xb9-0x4d-0x0-0x10-0x5a-0x6b-0xbf-0xf7}" FunctionName="Integrated Morphometry - Load State" Interactive="0" ApplicationName="ima" VersionNumber="20060920" CommandID="26" MissingImage="0" Disabled="1" MetaJournal="00007FFCA7302B28" IsCurrentVersion="1" Variables="00007FFCA7302888"><Variable Type="String" Name="jnlLoadState.stLoadFileName" NDimensions="0" Override="" OverrideVariable="">71 C:\Journals\Degradation-assay\Transmitted-light_discard-light-holes.IMA</Variable></FunctionEntry><FunctionEntry GUID="{0x5985ed20-0xa128-0x11d4-0xb9-0x4d-0x0-0x10-0x5a-0x6b-0xbf-0xf7}" FunctionName="Integrated Morphometry - Measure" ApplicationName="ima" Interactive="0" ExecuteMode="1" VersionNumber="20070706" CommandID="27" MissingImage="0" Disabled="1" MetaJournal="00007FFCA7303428" IsCurrentVersion="1" Variables="00007FFCA7303188"><Variable Type="Image" Name="jnlMeasure.imSource" NDimensions="0" Override="" OverrideVariable="">m	1 6 9 0 1 -1 -1 12 8-Bit Binary </Variable><Variable Type="Integer" Name="jnlMeasure.nColor" NDimensions="0" Override="" OverrideVariable="">0</Variable><Variable Type="Image" Name="jnlMeasure.imMask" NDimensions="0" Override="" OverrideVariable="">m	1 2 9 2 1 -1 -1 8 Untitled </Variable><Variable Type="Logical" Name="jnlMeasure.bMeasureUsingMask" NDimensions="0" Override="" OverrideVariable="">TRUE</Variable></FunctionEntry><FunctionEntry VersionNumber="1" GUID="{0x5985ed26-0xa128-0x11d4-0xb9-0x4d-0x0-0x10-0x5a-0x6b-0xbf-0xf7}" FunctionName="Integrated Morphometry - Create Objects Mask" ApplicationName="ima" Interactive="0" ExecuteMode="1" CommandID="28" MissingImage="0" Disabled="1" MetaJournal="00007FFCA73045A8" IsCurrentVersion="1" Variables="00007FFCA7304308"></FunctionEntry><FunctionEntry GUID="{0xcc11e762-0x3de2-0x4e50-0x9b-0x62-0x8f-0xec-0x90-0xa7-0xe9-0x7c}" FunctionName="Morphological Dilate" ApplicationName="morphology" ExecuteMode="1" Interactive="0" CommandID="29" VersionNumber="1" MissingImage="0" Disabled="1" MetaJournal="00007FFCA77402D8" IsCurrentVersion="1" Variables="00007FFCA7740038"><Variable Type="Image" Name="jnlDilate.imSrcIm" NDimensions="0" Override="" OverrideVariable="">m	1 6 9 0 1 -1 -1 16 IMA Objects Mask </Variable><Variable Type="Image" Name="jnlDilate.imDestIm" NDimensions="0" Override="" OverrideVariable="">m	0 6 9 17 1 -1 -1 6 Dilate </Variable><Variable Type="Long" Name="jnlDilate.nShapeSize" NDimensions="0" Override="" OverrideVariable="">6</Variable><Variable Type="Integer" Name="jnlDilate.nShape" NDimensions="0" Override="" OverrideVariable="">1</Variable></FunctionEntry><FunctionEntry GUID="{0xbff9389b-0x505f-0x488f-0x93-0xba-0x84-0x68-0x38-0x68-0x4d-0x9c}" FunctionName="Morphological Open-Close" Interactive="0" ApplicationName="morphology" CommandID="30" VersionNumber="1" MissingImage="1" Disabled="1" MetaJournal="00007FFCA77418B8" IsCurrentVersion="1" Variables="00007FFCA7741618"><Variable Type="Image" Name="jnlOpenClose.imSrcIm" NDimensions="0" Override="" OverrideVariable="">m	1 7 10 0 1 29 0 16 IMA Objects Mask </Variable><Variable Type="Image" Name="jnlOpenClose.imDestIm" NDimensions="0" Override="" OverrideVariable="">m	0 6 9 17 1 -1 -1 10 Open-Close </Variable><Variable Type="Long" Name="jnlOpenClose.nShapeSize" NDimensions="0" Override="" OverrideVariable="">6</Variable><Variable Type="Integer" Name="jnlOpenClose.nShape" NDimensions="0" Override="" OverrideVariable="">1</Variable><Variable Type="Logical" Name="jnlOpenClose.bUseRecon" NDimensions="0" Override="" OverrideVariable="">FALSE</Variable><Variable Type="Logical" Name="jnlOpenClose.bUseSeqFiltering" NDimensions="0" Override="" OverrideVariable="">FALSE</Variable></FunctionEntry><FunctionEntry GUID="{0x3cef1e54-0xe09c-0x11d3-0x93-0x9a-0x0-0x10-0x5a-0x4-0x2f-0x99}" FunctionName="Close" Interactive="0" ApplicationName="mmproc" VersionNumber="1" CommandID="31" MissingImage="0" Disabled="1" MetaJournal="00007FFC738EC088" IsCurrentVersion="1" Variables="00007FFC738EBDE8"><Variable Type="Image" Name="jnlCloseImage.im" NDimensions="0" Override="" OverrideVariable="">m	1 6 9 0 1 -1 -1 16 IMA Objects Mask </Variable><Variable Type="Logical" Name="jnlCloseImage.bSaveIt" NDimensions="0" Override="" OverrideVariable="">FALSE</Variable></FunctionEntry><FunctionEntry GUID="{0x5985ed21-0xa128-0x11d4-0xb9-0x4d-0x0-0x10-0x5a-0x6b-0xbf-0xf7}" FunctionName="Integrated Morphometry - Load State" Interactive="0" ApplicationName="ima" VersionNumber="20060920" CommandID="32" MissingImage="0" Disabled="1" MetaJournal="00007FFCA7302B28" IsCurrentVersion="1" Variables="00007FFCA7302888"><Variable Type="String" Name="jnlLoadState.stLoadFileName" NDimensions="0" Override="" OverrideVariable="">57 C:\Journals\Degradation-assay\Filter-open-close-holes.IMA</Variable></FunctionEntry><FunctionEntry GUID="{0x5985ed20-0xa128-0x11d4-0xb9-0x4d-0x0-0x10-0x5a-0x6b-0xbf-0xf7}" FunctionName="Integrated Morphometry - Measure" ApplicationName="ima" Interactive="0" ExecuteMode="1" VersionNumber="20070706" CommandID="33" MissingImage="1" Disabled="1" MetaJournal="00007FFCA7303428" IsCurrentVersion="1" Variables="00007FFCA7303188"><Variable Type="Image" Name="jnlMeasure.imSource" NDimensions="0" Override="" OverrideVariable="">m	1 7 9 0 1 30 0 6 Dilate </Variable><Variable Type="Integer" Name="jnlMeasure.nColor" NDimensions="0" Override="" OverrideVariable="">0</Variable><Variable Type="Image" Name="jnlMeasure.imMask" NDimensions="0" Override="" OverrideVariable="">m	1 2 9 2 1 -1 -1 8 Untitled </Variable><Variable Type="Logical" Name="jnlMeasure.bMeasureUsingMask" NDimensions="0" Override="" OverrideVariable="">TRUE</Variable></FunctionEntry><FunctionEntry VersionNumber="1" GUID="{0x5985ed26-0xa128-0x11d4-0xb9-0x4d-0x0-0x10-0x5a-0x6b-0xbf-0xf7}" FunctionName="Integrated Morphometry - Create Objects Mask" ApplicationName="ima" Interactive="0" ExecuteMode="1" CommandID="34" MissingImage="0" Disabled="1" MetaJournal="00007FFCA73045A8" IsCurrentVersion="1" Variables="00007FFCA7304308"></FunctionEntry><FunctionEntry GUID="{0x37f2b0b2-0xe62d-0x430e-0x96-0xd1-0xa5-0x89-0x3-0xfa-0x4c-0xac}" FunctionName="Morphological Invert" ApplicationName="morphology" ExecuteMode="1" Interactive="0" VersionNumber="1" CommandID="35" MissingImage="0" Disabled="1" MetaJournal="00007FFCA7742E98" IsCurrentVersion="1" Variables="00007FFCA7742BF8"><Variable Type="Image" Name="jnlMorphologyInvert.imSrcIm" NDimensions="0" Override="" OverrideVariable="">m	1 6 10 0 1 -1 -1 10 Open-Close </Variable><Variable Type="Image" Name="jnlMorphologyInvert.imDestIm" NDimensions="0" Override="" OverrideVariable="">m	0 6 9 17 1 -1 -1 6 Invert </Variable></FunctionEntry><FunctionEntry VersionNumber="20060202" GUID="{0x3cef1da3-0xe09c-0x11d3-0x93-0x9a-0x0-0x10-0x5a-0x4-0x2f-0x99}" FunctionName="Arithmetic" ApplicationName="mmproc" ExecuteMode="1" Interactive="0" CommandID="36" MissingImage="0" Disabled="1" MetaJournal="00007FFC73772088" IsCurrentVersion="1" Variables="00007FFC73771DE8"><Variable Type="Integer" Name="arithmeticJNL.iOperation" NDimensions="0" Override="" OverrideVariable="">3</Variable><Variable Type="Integer" Name="arithmeticJNL.iSecondSource" NDimensions="0" Override="" OverrideVariable="">1</Variable><Variable Type="UInteger" Name="arithmeticJNL.nNumerator" NDimensions="0" Override="" OverrideVariable="">1</Variable><Variable Type="UInteger" Name="arithmeticJNL.nDenominator" NDimensions="0" Override="" OverrideVariable="">65535</Variable><Variable Type="Integer" Name="arithmeticJNL.nResultDepth" NDimensions="0" Override="" OverrideVariable="">16</Variable><Variable Type="Image" Name="arithmeticJNL.imSource1" NDimensions="0" Override="" OverrideVariable="">m	1 6 9 0 1 -1 -1 7 BlueSum </Variable><Variable Type="Image" Name="arithmeticJNL.imSource2" NDimensions="0" Override="" OverrideVariable="">m	1 6 9 0 1 -1 -1 6 Invert </Variable><Variable Type="Image" Name="arithmeticJNL.imDest" NDimensions="0" Override="" OverrideVariable="">m	0 6 9 15 1 -1 -1 7 BlueSum </Variable></FunctionEntry><FunctionEntry GUID="{0x3cef1e54-0xe09c-0x11d3-0x93-0x9a-0x0-0x10-0x5a-0x4-0x2f-0x99}" FunctionName="Close" Interactive="0" ApplicationName="mmproc" VersionNumber="1" CommandID="37" MissingImage="0" Disabled="1" MetaJournal="00007FFC738EC088" IsCurrentVersion="1" Variables="00007FFC738EBDE8"><Variable Type="Image" Name="jnlCloseImage.im" NDimensions="0" Override="" OverrideVariable="">m	1 6 9 0 1 -1 -1 5 Holes </Variable><Variable Type="Logical" Name="jnlCloseImage.bSaveIt" NDimensions="0" Override="" OverrideVariable="">FALSE</Variable></FunctionEntry><FunctionEntry GUID="{0x3cef1e54-0xe09c-0x11d3-0x93-0x9a-0x0-0x10-0x5a-0x4-0x2f-0x99}" FunctionName="Close" Interactive="0" ApplicationName="mmproc" VersionNumber="1" CommandID="38" MissingImage="0" Disabled="1" MetaJournal="00007FFC738EC088" IsCurrentVersion="1" Variables="00007FFC738EBDE8"><Variable Type="Image" Name="jnlCloseImage.im" NDimensions="0" Override="" OverrideVariable="">m	1 6 9 0 1 -1 -1 12 8-bit Binary </Variable><Variable Type="Logical" Name="jnlCloseImage.bSaveIt" NDimensions="0" Override="" OverrideVariable="">FALSE</Variable></FunctionEntry><FunctionEntry GUID="{0x3cef1e54-0xe09c-0x11d3-0x93-0x9a-0x0-0x10-0x5a-0x4-0x2f-0x99}" FunctionName="Close" Interactive="0" ApplicationName="mmproc" VersionNumber="1" CommandID="39" MissingImage="0" Disabled="1" MetaJournal="00007FFC738EC088" IsCurrentVersion="1" Variables="00007FFC738EBDE8"><Variable Type="Image" Name="jnlCloseImage.im" NDimensions="0" Override="" OverrideVariable="">m	1 6 9 0 1 -1 -1 6 Dilate </Variable><Variable Type="Logical" Name="jnlCloseImage.bSaveIt" NDimensions="0" Override="" OverrideVariable="">FALSE</Variable></FunctionEntry><FunctionEntry GUID="{0x3cef1e54-0xe09c-0x11d3-0x93-0x9a-0x0-0x10-0x5a-0x4-0x2f-0x99}" FunctionName="Close" Interactive="0" ApplicationName="mmproc" VersionNumber="1" CommandID="40" MissingImage="0" Disabled="1" MetaJournal="00007FFC738EC088" IsCurrentVersion="1" Variables="00007FFC738EBDE8"><Variable Type="Image" Name="jnlCloseImage.im" NDimensions="0" Override="" OverrideVariable="">m	1 6 9 0 1 -1 -1 10 Open-Close </Variable><Variable Type="Logical" Name="jnlCloseImage.bSaveIt" NDimensions="0" Override="" OverrideVariable="">FALSE</Variable></FunctionEntry><FunctionEntry GUID="{0x3cef1e54-0xe09c-0x11d3-0x93-0x9a-0x0-0x10-0x5a-0x4-0x2f-0x99}" FunctionName="Close" Interactive="0" ApplicationName="mmproc" VersionNumber="1" CommandID="41" MissingImage="0" Disabled="1" MetaJournal="00007FFC738EC088" IsCurrentVersion="1" Variables="00007FFC738EBDE8"><Variable Type="Image" Name="jnlCloseImage.im" NDimensions="0" Override="" OverrideVariable="">m	1 6 9 0 1 -1 -1 6 Invert </Variable><Variable Type="Logical" Name="jnlCloseImage.bSaveIt" NDimensions="0" Override="" OverrideVariable="">FALSE</Variable></FunctionEntry><FunctionEntry GUID="{0x3cef1e54-0xe09c-0x11d3-0x93-0x9a-0x0-0x10-0x5a-0x4-0x2f-0x99}" FunctionName="Close" Interactive="0" ApplicationName="mmproc" VersionNumber="1" CommandID="42" MissingImage="0" Disabled="1" MetaJournal="00007FFC738EC088" IsCurrentVersion="1" Variables="00007FFC738EBDE8"><Variable Type="Image" Name="jnlCloseImage.im" NDimensions="0" Override="" OverrideVariable="">m	1 6 9 0 1 -1 -1 16 IMA Objects Mask </Variable><Variable Type="Logical" Name="jnlCloseImage.bSaveIt" NDimensions="0" Override="" OverrideVariable="">FALSE</Variable></FunctionEntry></CodeBlock></Journal>
