# Supplementary material for: Protocol for the quantification of digestive exophagy in cell culture
Source: STAR Protoc. 2026 Mar 12;7(1):104355. doi: 10.1016/j.xpro.2026.104355 (PMC12997214; doi:10.1016/j.xpro.2026.104355)
Supplement: Data S1. Journals to quantify lysosomal exocytosis and degradation of surface-immobilized aggregates using Metamorph imaging software [file mmc1.zip › Metamorph Journals/Lysosomal_exocytosis/4CH_separator_Xpc_Simple.JNL]

<Journal><Description/><Version VersionNumber="2.4"/><CodeBlock><FunctionEntry GUID="{0x79f510de-0xe09c-0x11d3-0x93-0x9a-0x0-0x10-0x5a-0x4-0x2f-0x99}" FunctionName="Select Image" ApplicationName="journal" VersionNumber="19981104" Interactive="0" Disabled="0" CommandID="1" MissingImage="0" MetaJournal="00007FFD082A2940" IsCurrentVersion="1" Variables="00007FFD082A26A8"><Variable Type="Image" Name="PickImageJNL.im" NDimensions="0" Override="" OverrideVariable="">m	1 5 10 0 1 -1 -1 4 Blue </Variable><Variable Type="String" Name="PickImageJNL.prompt" NDimensions="0" Override="" OverrideVariable="">0 </Variable></FunctionEntry><FunctionEntry GUID="{0x79f510e8-0xe09c-0x11d3-0x93-0x9a-0x0-0x10-0x5a-0x4-0x2f-0x99}" FunctionName="Run Journal" ApplicationName="journal" Interactive="0" ExecuteMode="1" VersionNumber="1" Disabled="0" CommandID="2" MissingImage="0" MetaJournal="00007FFD082C54B8" IsCurrentVersion="1" Variables="00007FFD082C5218"><Variable Type="String" Name="ExecuteJournalJNL.stExecuteJournal" NDimensions="0" Override="" OverrideVariable="">60 C:\Journals\LY exocytosis\Plane_separator_4ch_MP_50thPct.jnl</Variable></FunctionEntry><FunctionEntry GUID="{0x79f510de-0xe09c-0x11d3-0x93-0x9a-0x0-0x10-0x5a-0x4-0x2f-0x99}" FunctionName="Select Image" Interactive="0" ApplicationName="journal" Disabled="0" VersionNumber="19981104" CommandID="3" MissingImage="0" MetaJournal="00007FFD082A2940" IsCurrentVersion="1" Variables="00007FFD082A26A8"><Variable Type="Image" Name="PickImageJNL.im" NDimensions="0" Override="" OverrideVariable="">m	1 6 10 0 1 -1 -1 3 Red </Variable><Variable Type="String" Name="PickImageJNL.prompt" NDimensions="0" Override="" OverrideVariable="">0 </Variable></FunctionEntry><FunctionEntry GUID="{0x3cef1e90-0xe09c-0x11d3-0x93-0x9a-0x0-0x10-0x5a-0x4-0x2f-0x99}" FunctionName="Stack Arithmetic" Interactive="0" ApplicationName="mmproc" Disabled="0" VersionNumber="20071131" CommandID="4" MissingImage="0" MetaJournal="00007FFCC70E2BE8" IsCurrentVersion="1" Variables="00007FFCC70E2948"><Variable Type="Integer" Name="stackOpsJNL.iOperation" NDimensions="0" Override="" OverrideVariable="">9</Variable><Variable Type="Image" Name="stackOpsJNL.imStack" NDimensions="0" Override="" OverrideVariable="">m	1 6 10 0 1 -1 -1 3 Red </Variable><Variable Type="Image" Name="stackOpsJNL.imResult" NDimensions="0" Override="" OverrideVariable="">m	0 6 9 17 1 -1 -1 6 RedSum </Variable></FunctionEntry><FunctionEntry GUID="{0x79f510de-0xe09c-0x11d3-0x93-0x9a-0x0-0x10-0x5a-0x4-0x2f-0x99}" FunctionName="Select Image" Interactive="0" ApplicationName="journal" Disabled="0" VersionNumber="19981104" CommandID="5" MissingImage="0" MetaJournal="00007FFD082A2940" IsCurrentVersion="1" Variables="00007FFD082A26A8"><Variable Type="Image" Name="PickImageJNL.im" NDimensions="0" Override="" OverrideVariable="">m	1 6 10 0 1 -1 -1 4 Blue </Variable><Variable Type="String" Name="PickImageJNL.prompt" NDimensions="0" Override="" OverrideVariable="">0 </Variable></FunctionEntry><FunctionEntry GUID="{0x3cef1e90-0xe09c-0x11d3-0x93-0x9a-0x0-0x10-0x5a-0x4-0x2f-0x99}" FunctionName="Stack Arithmetic" Interactive="0" ApplicationName="mmproc" Disabled="0" VersionNumber="20071131" CommandID="6" MissingImage="0" MetaJournal="00007FFCC70E2BE8" IsCurrentVersion="1" Variables="00007FFCC70E2948"><Variable Type="Integer" Name="stackOpsJNL.iOperation" NDimensions="0" Override="" OverrideVariable="">1</Variable><Variable Type="Image" Name="stackOpsJNL.imStack" NDimensions="0" Override="" OverrideVariable="">m	1 6 10 0 1 -1 -1 4 Blue </Variable><Variable Type="Image" Name="stackOpsJNL.imResult" NDimensions="0" Override="" OverrideVariable="">m	0 6 9 17 1 -1 -1 7 BlueSum </Variable></FunctionEntry><FunctionEntry GUID="{0x3cef1e54-0xe09c-0x11d3-0x93-0x9a-0x0-0x10-0x5a-0x4-0x2f-0x99}" FunctionName="Close" Interactive="0" ApplicationName="mmproc" VersionNumber="1" CommandID="7" MissingImage="0" MetaJournal="00007FFCC703C088" IsCurrentVersion="1" Variables="00007FFCC703BDE8"><Variable Type="Image" Name="jnlCloseImage.im" NDimensions="0" Override="" OverrideVariable="">m	1 6 9 0 1 -1 -1 3 Red </Variable><Variable Type="Logical" Name="jnlCloseImage.bSaveIt" NDimensions="0" Override="" OverrideVariable="">FALSE</Variable></FunctionEntry><FunctionEntry GUID="{0x3cef1e54-0xe09c-0x11d3-0x93-0x9a-0x0-0x10-0x5a-0x4-0x2f-0x99}" FunctionName="Close" Interactive="0" ApplicationName="mmproc" VersionNumber="1" CommandID="8" MissingImage="0" MetaJournal="00007FFCC703C088" IsCurrentVersion="1" Variables="00007FFCC703BDE8"><Variable Type="Image" Name="jnlCloseImage.im" NDimensions="0" Override="" OverrideVariable="">m	1 6 9 0 1 -1 -1 7 Far red </Variable><Variable Type="Logical" Name="jnlCloseImage.bSaveIt" NDimensions="0" Override="" OverrideVariable="">FALSE</Variable></FunctionEntry><FunctionEntry GUID="{0x3cef1e54-0xe09c-0x11d3-0x93-0x9a-0x0-0x10-0x5a-0x4-0x2f-0x99}" FunctionName="Close" Interactive="0" ApplicationName="mmproc" VersionNumber="1" CommandID="9" MissingImage="0" MetaJournal="00007FFCC703C088" IsCurrentVersion="1" Variables="00007FFCC703BDE8"><Variable Type="Image" Name="jnlCloseImage.im" NDimensions="0" Override="" OverrideVariable="">m	1 6 9 0 1 -1 -1 4 Blue </Variable><Variable Type="Logical" Name="jnlCloseImage.bSaveIt" NDimensions="0" Override="" OverrideVariable="">FALSE</Variable></FunctionEntry><FunctionEntry GUID="{0x3cef1e54-0xe09c-0x11d3-0x93-0x9a-0x0-0x10-0x5a-0x4-0x2f-0x99}" FunctionName="Close" Interactive="0" ApplicationName="mmproc" VersionNumber="1" CommandID="10" MissingImage="0" MetaJournal="00007FFCC703C088" IsCurrentVersion="1" Variables="00007FFCC703BDE8"><Variable Type="Image" Name="jnlCloseImage.im" NDimensions="0" Override="" OverrideVariable="">m	1 6 9 0 1 -1 -1 5 Green </Variable><Variable Type="Logical" Name="jnlCloseImage.bSaveIt" NDimensions="0" Override="" OverrideVariable="">FALSE</Variable></FunctionEntry><FunctionEntry GUID="{0x79f510de-0xe09c-0x11d3-0x93-0x9a-0x0-0x10-0x5a-0x4-0x2f-0x99}" FunctionName="Select Image" ApplicationName="journal" VersionNumber="19981104" Interactive="0" MissingImage="0" Disabled="1" CommandID="11" MetaJournal="00007FFD082A2940" IsCurrentVersion="1" Variables="00007FFD082A26A8"><Variable Type="Image" Name="PickImageJNL.im" NDimensions="0" Override="" OverrideVariable="">m	1 6 10 0 1 -1 -1 7 BlueSum </Variable><Variable Type="String" Name="PickImageJNL.prompt" NDimensions="0" Override="" OverrideVariable="">0 </Variable></FunctionEntry><FunctionEntry GUID="{0x3cef1dcc-0xe09c-0x11d3-0x93-0x9a-0x0-0x10-0x5a-0x4-0x2f-0x99}" FunctionName="Load Gray Threshold" Interactive="0" ApplicationName="mmproc" VersionNumber="1" MissingImage="0" Disabled="1" CommandID="12" MetaJournal="00007FFCC6F09778" IsCurrentVersion="1" Variables="00007FFCC6F094D8"><Variable Type="Image" Name="jnlLoadGray.im" NDimensions="0" Override="" OverrideVariable="">m	1 6 9 0 1 -1 -1 7 BlueSum </Variable><Variable Type="String" Name="jnlLoadGray.stFilename" NDimensions="0" Override="" OverrideVariable="">39 C:\Journals\pH_assay_sum_field\Blue.GTH</Variable></FunctionEntry><FunctionEntry GUID="{0x5985ed21-0xa128-0x11d4-0xb9-0x4d-0x0-0x10-0x5a-0x6b-0xbf-0xf7}" FunctionName="Integrated Morphometry - Load State" Interactive="0" ApplicationName="ima" VersionNumber="20060920" MissingImage="0" Disabled="1" CommandID="13" MetaJournal="00007FFD0A042B28" IsCurrentVersion="1" Variables="00007FFD0A042888"><Variable Type="String" Name="jnlLoadState.stLoadFileName" NDimensions="0" Override="" OverrideVariable="">44 C:\Journals\pH_assay_sum_field\IMA_0to30.IMA</Variable></FunctionEntry><FunctionEntry GUID="{0x5985ed20-0xa128-0x11d4-0xb9-0x4d-0x0-0x10-0x5a-0x6b-0xbf-0xf7}" FunctionName="Integrated Morphometry - Measure" Interactive="0" ApplicationName="ima" VersionNumber="20070706" MissingImage="0" Disabled="1" CommandID="14" MetaJournal="00007FFD0A043428" IsCurrentVersion="1" Variables="00007FFD0A043188"><Variable Type="Image" Name="jnlMeasure.imSource" NDimensions="0" Override="" OverrideVariable="">m	1 6 9 0 1 -1 -1 7 BlueSum </Variable><Variable Type="Integer" Name="jnlMeasure.nColor" NDimensions="0" Override="" OverrideVariable="">0</Variable><Variable Type="Image" Name="jnlMeasure.imMask" NDimensions="0" Override="" OverrideVariable="">m	1 2 9 2 1 -1 -1 8 Untitled </Variable><Variable Type="Logical" Name="jnlMeasure.bMeasureUsingMask" NDimensions="0" Override="" OverrideVariable="">FALSE</Variable></FunctionEntry><FunctionEntry GUID="{0x79f510de-0xe09c-0x11d3-0x93-0x9a-0x0-0x10-0x5a-0x4-0x2f-0x99}" FunctionName="Select Image" ApplicationName="journal" VersionNumber="19981104" Interactive="0" MissingImage="0" Disabled="1" CommandID="15" MetaJournal="00007FFD082A2940" IsCurrentVersion="1" Variables="00007FFD082A26A8"><Variable Type="Image" Name="PickImageJNL.im" NDimensions="0" Override="" OverrideVariable="">m	1 6 10 0 1 -1 -1 7 BlueSum </Variable><Variable Type="String" Name="PickImageJNL.prompt" NDimensions="0" Override="" OverrideVariable="">0 </Variable></FunctionEntry><FunctionEntry GUID="{0x5985ed26-0xa128-0x11d4-0xb9-0x4d-0x0-0x10-0x5a-0x6b-0xbf-0xf7}" FunctionName="Integrated Morphometry - Create Objects Mask" Interactive="0" ApplicationName="ima" VersionNumber="1" MissingImage="0" Disabled="1" CommandID="16" MetaJournal="00007FFD0A0445A8" IsCurrentVersion="1" Variables="00007FFD0A044308"></FunctionEntry><FunctionEntry GUID="{0x3cef1da3-0xe09c-0x11d3-0x93-0x9a-0x0-0x10-0x5a-0x4-0x2f-0x99}" FunctionName="Arithmetic" Interactive="0" ApplicationName="mmproc" VersionNumber="20060202" MissingImage="0" Disabled="1" CommandID="17" MetaJournal="00007FFCC6EC2088" IsCurrentVersion="1" Variables="00007FFCC6EC1DE8"><Variable Type="Integer" Name="arithmeticJNL.iOperation" NDimensions="0" Override="" OverrideVariable="">4</Variable><Variable Type="Integer" Name="arithmeticJNL.iSecondSource" NDimensions="0" Override="" OverrideVariable="">2</Variable><Variable Type="UInteger" Name="arithmeticJNL.nNumerator" NDimensions="0" Override="" OverrideVariable="">1</Variable><Variable Type="UInteger" Name="arithmeticJNL.nDenominator" NDimensions="0" Override="" OverrideVariable="">65535</Variable><Variable Type="Integer" Name="arithmeticJNL.nResultDepth" NDimensions="0" Override="" OverrideVariable="">16</Variable><Variable Type="Image" Name="arithmeticJNL.imSource1" NDimensions="0" Override="" OverrideVariable="">m	1 6 9 0 1 -1 -1 16 IMA Objects Mask </Variable><Variable Type="Image" Name="arithmeticJNL.imSource2" NDimensions="0" Override="" OverrideVariable="">m	1 2 9 2 1 -1 -1 8 Untitled </Variable><Variable Type="Image" Name="arithmeticJNL.imDest" NDimensions="0" Override="" OverrideVariable="">m	0 6 9 17 1 -1 -1 6 Divide </Variable></FunctionEntry><FunctionEntry GUID="{0x3cef1da3-0xe09c-0x11d3-0x93-0x9a-0x0-0x10-0x5a-0x4-0x2f-0x99}" FunctionName="Arithmetic" Interactive="0" ApplicationName="mmproc" VersionNumber="20060202" MissingImage="0" Disabled="1" CommandID="18" MetaJournal="00007FFCC6EC2088" IsCurrentVersion="1" Variables="00007FFCC6EC1DE8"><Variable Type="Integer" Name="arithmeticJNL.iOperation" NDimensions="0" Override="" OverrideVariable="">3</Variable><Variable Type="Integer" Name="arithmeticJNL.iSecondSource" NDimensions="0" Override="" OverrideVariable="">1</Variable><Variable Type="UInteger" Name="arithmeticJNL.nNumerator" NDimensions="0" Override="" OverrideVariable="">1</Variable><Variable Type="UInteger" Name="arithmeticJNL.nDenominator" NDimensions="0" Override="" OverrideVariable="">1</Variable><Variable Type="Integer" Name="arithmeticJNL.nResultDepth" NDimensions="0" Override="" OverrideVariable="">16</Variable><Variable Type="Image" Name="arithmeticJNL.imSource1" NDimensions="0" Override="" OverrideVariable="">m	1 6 9 0 1 -1 -1 7 BlueSum </Variable><Variable Type="Image" Name="arithmeticJNL.imSource2" NDimensions="0" Override="" OverrideVariable="">m	1 6 9 0 1 -1 -1 6 Divide </Variable><Variable Type="Image" Name="arithmeticJNL.imDest" NDimensions="0" Override="" OverrideVariable="">m	0 6 9 17 1 -1 -1 8 BlueSumF </Variable></FunctionEntry><FunctionEntry GUID="{0x3cef1da3-0xe09c-0x11d3-0x93-0x9a-0x0-0x10-0x5a-0x4-0x2f-0x99}" FunctionName="Arithmetic" Interactive="0" ApplicationName="mmproc" VersionNumber="20060202" MissingImage="0" Disabled="1" CommandID="19" MetaJournal="00007FFCC6EC2088" IsCurrentVersion="1" Variables="00007FFCC6EC1DE8"><Variable Type="Integer" Name="arithmeticJNL.iOperation" NDimensions="0" Override="" OverrideVariable="">3</Variable><Variable Type="Integer" Name="arithmeticJNL.iSecondSource" NDimensions="0" Override="" OverrideVariable="">1</Variable><Variable Type="UInteger" Name="arithmeticJNL.nNumerator" NDimensions="0" Override="" OverrideVariable="">1</Variable><Variable Type="UInteger" Name="arithmeticJNL.nDenominator" NDimensions="0" Override="" OverrideVariable="">1</Variable><Variable Type="Integer" Name="arithmeticJNL.nResultDepth" NDimensions="0" Override="" OverrideVariable="">16</Variable><Variable Type="Image" Name="arithmeticJNL.imSource1" NDimensions="0" Override="" OverrideVariable="">m	1 6 9 0 1 -1 -1 8 GreenSum </Variable><Variable Type="Image" Name="arithmeticJNL.imSource2" NDimensions="0" Override="" OverrideVariable="">m	1 6 9 0 1 -1 -1 6 Divide </Variable><Variable Type="Image" Name="arithmeticJNL.imDest" NDimensions="0" Override="" OverrideVariable="">m	0 6 9 17 1 -1 -1 9 GreenSumF </Variable></FunctionEntry><FunctionEntry GUID="{0x79f510de-0xe09c-0x11d3-0x93-0x9a-0x0-0x10-0x5a-0x4-0x2f-0x99}" FunctionName="Select Image" ApplicationName="journal" VersionNumber="19981104" Interactive="0" MissingImage="0" Disabled="1" CommandID="20" MetaJournal="00007FFD082A2940" IsCurrentVersion="1" Variables="00007FFD082A26A8"><Variable Type="Image" Name="PickImageJNL.im" NDimensions="0" Override="" OverrideVariable="">m	1 6 10 0 1 -1 -1 7 BlueSum </Variable><Variable Type="String" Name="PickImageJNL.prompt" NDimensions="0" Override="" OverrideVariable="">0 </Variable></FunctionEntry><FunctionEntry GUID="{0x5985ed25-0xa128-0x11d4-0xb9-0x4d-0x0-0x10-0x5a-0x6b-0xbf-0xf7}" FunctionName="Integrated Morphometry - Clear Object Overlay" ApplicationName="ima" VersionNumber="1" Interactive="0" MissingImage="0" Disabled="1" CommandID="21" MetaJournal="00007FFD0A044158" IsCurrentVersion="1" Variables="00007FFD0A043EB8"><Variable Type="Image" Name="jnlClearOverlay.imSource" NDimensions="0" Override="" OverrideVariable="">m	1 6 9 0 1 -1 -1 7 BlueSum </Variable></FunctionEntry><FunctionEntry GUID="{0x3cef1e54-0xe09c-0x11d3-0x93-0x9a-0x0-0x10-0x5a-0x4-0x2f-0x99}" FunctionName="Close" Interactive="0" ApplicationName="mmproc" VersionNumber="1" MissingImage="0" Disabled="1" CommandID="22" MetaJournal="00007FFCC703C088" IsCurrentVersion="1" Variables="00007FFCC703BDE8"><Variable Type="Image" Name="jnlCloseImage.im" NDimensions="0" Override="" OverrideVariable="">m	1 6 9 0 1 -1 -1 6 Divide </Variable><Variable Type="Logical" Name="jnlCloseImage.bSaveIt" NDimensions="0" Override="" OverrideVariable="">FALSE</Variable></FunctionEntry><FunctionEntry GUID="{0x3cef1e54-0xe09c-0x11d3-0x93-0x9a-0x0-0x10-0x5a-0x4-0x2f-0x99}" FunctionName="Close" Interactive="0" ApplicationName="mmproc" VersionNumber="1" MissingImage="0" Disabled="1" CommandID="23" MetaJournal="00007FFCC703C088" IsCurrentVersion="1" Variables="00007FFCC703BDE8"><Variable Type="Image" Name="jnlCloseImage.im" NDimensions="0" Override="" OverrideVariable="">m	1 6 9 0 1 -1 -1 16 IMA Objects Mask </Variable><Variable Type="Logical" Name="jnlCloseImage.bSaveIt" NDimensions="0" Override="" OverrideVariable="">FALSE</Variable></FunctionEntry></CodeBlock></Journal>
