# Supplementary material for: Protocol for the quantification of digestive exophagy in cell culture
Source: STAR Protoc. 2026 Mar 12;7(1):104355. doi: 10.1016/j.xpro.2026.104355 (PMC12997214; doi:10.1016/j.xpro.2026.104355)
Supplement: Data S1. Journals to quantify lysosomal exocytosis and degradation of surface-immobilized aggregates using Metamorph imaging software [file mmc1.zip › Metamorph Journals/Lysosomal_exocytosis/4CH_SUM_count-beads.jnl]

<Journal><Description/><Version VersionNumber="2.4"/><CodeBlock><FunctionEntry GUID="{0x3cef1e3e-0xe09c-0x11d3-0x93-0x9a-0x0-0x10-0x5a-0x4-0x2f-0x99}" FunctionName="Open Summary Log" Interactive="0" ApplicationName="mmproc" VersionNumber="1" CommandID="1" MissingImage="0" MetaJournal="00007FFB0FF49128" IsCurrentVersion="1" Variables="00007FFB0FF48E88"><Variable Type="Logical" Name="jnlOpenSummaryLog.bOpenFile" NDimensions="0" Override="" OverrideVariable="">FALSE</Variable><Variable Type="Logical" Name="jnlOpenSummaryLog.bOpenDDE" NDimensions="0" Override="" OverrideVariable="">TRUE</Variable><Variable Type="String" Name="jnlOpenSummaryLog.stOpenFile" NDimensions="0" Override="" OverrideVariable="">0 </Variable><Variable Type="Integer" Name="jnlOpenSummaryLog.nOpenFileMode" NDimensions="0" Override="" OverrideVariable="">0</Variable><Variable Type="String" Name="jnlOpenSummaryLog.stDDEContext" NDimensions="0" Override="" OverrideVariable="">23 Excel:Beads - count	1	1</Variable></FunctionEntry><FunctionEntry GUID="{0x79f510e8-0xe09c-0x11d3-0x93-0x9a-0x0-0x10-0x5a-0x4-0x2f-0x99}" FunctionName="Run Journal" ApplicationName="journal" Interactive="0" ExecuteMode="1" VersionNumber="1" CommandID="2" MissingImage="0" MetaJournal="00007FFB3FEE54B8" IsCurrentVersion="1" Variables="00007FFB3FEE5218"><Variable Type="String" Name="ExecuteJournalJNL.stExecuteJournal" NDimensions="0" Override="" OverrideVariable="">61 C:\Journals\Lysosomal_exocytosis\4CH_separator_Xpc_Simple.jnl</Variable></FunctionEntry><FunctionEntry GUID="{0x14c9ca0e-0x465c-0x41b4-0x82-0x30-0xae-0xb3-0xcc-0xf-0x26-0xfd}" FunctionName="Count Nuclei" ApplicationName="countnuclei" Interactive="0" ExecuteMode="1" VersionNumber="20110512" CommandID="3" MissingImage="0" MetaJournal="00007FFB40C3F498" IsCurrentVersion="1" Variables="00007FFB40C3F1F8"><Variable Type="Image" Name="jnlCountNuclei.imNucleusSrc" NDimensions="0" Override="" OverrideVariable="">m	1 6 9 0 1 -1 -1 6 RedSum </Variable><Variable Type="Image" Name="jnlCountNuclei.imNucleusDest" NDimensions="0" Override="" OverrideVariable="">m	0 6 9 17 1 -1 -1 12 Segmentation </Variable><Variable Type="Double" Name="jnlCountNuclei.dApproxMinWidth" NDimensions="0" Override="" OverrideVariable="">10</Variable><Variable Type="Double" Name="jnlCountNuclei.dApproxMaxWidth" NDimensions="0" Override="" OverrideVariable="">500</Variable><Variable Type="Double" Name="jnlCountNuclei.dNucleusMinIntesity" NDimensions="0" Override="" OverrideVariable="">100</Variable><Variable Type="Long" Name="jnlCountNuclei.iRootAlgorithm" NDimensions="0" Override="" OverrideVariable="">0</Variable><Variable Type="Logical" Name="jnlCountNuclei.bNucleusResult" NDimensions="0" Override="" OverrideVariable="">TRUE</Variable><Variable Type="String" Name="jnlCountNuclei.ASSAY_config_summary_log_string" NDimensions="0" Override="" OverrideVariable="">0 </Variable><Variable Type="String" Name="jnlCountNuclei.ASSAY_config_data_log_string" NDimensions="0" Override="" OverrideVariable="">0 </Variable></FunctionEntry><FunctionEntry GUID="{0x3cef1dce-0xe09c-0x11d3-0x93-0x9a-0x0-0x10-0x5a-0x4-0x2f-0x99}" FunctionName="Close All" Interactive="0" ApplicationName="mmproc" VersionNumber="19940909" CommandID="4" MissingImage="0" MetaJournal="00007FFB0FE59BE8" IsCurrentVersion="1" Variables="00007FFB0FE59948"><Variable Type="Integer" Name="CloseAllJNL.nCloseAllOption" NDimensions="0" Override="" OverrideVariable="">1</Variable></FunctionEntry></CodeBlock></Journal>
