# Supplementary material for: Protocol for the quantification of digestive exophagy in cell culture
Source: STAR Protoc. 2026 Mar 12;7(1):104355. doi: 10.1016/j.xpro.2026.104355 (PMC12997214; doi:10.1016/j.xpro.2026.104355)
Supplement: Data S1. Journals to quantify lysosomal exocytosis and degradation of surface-immobilized aggregates using Metamorph imaging software [file mmc1.zip › Metamorph Journals/Lysosomal_exocytosis/Far red.GTH]

"Gray Threshold", Version 1.0
300, 65535, 1
