# Supplementary material for: Protocol for the quantification of digestive exophagy in cell culture
Source: STAR Protoc. 2026 Mar 12;7(1):104355. doi: 10.1016/j.xpro.2026.104355 (PMC12997214; doi:10.1016/j.xpro.2026.104355)
Supplement: Data S1. Journals to quantify lysosomal exocytosis and degradation of surface-immobilized aggregates using Metamorph imaging software [file mmc1.zip › Metamorph Journals/Lysosomal_exocytosis/LY_exocytosis_taskbar.JTB]

Version 2
Title New Taskbar
Rows 6
Columns 1
ButtonWidth 25
DisplayKeybindings 0
ProductId 1
X 752
Y 14
Button Journal
Label Stack separator (4CH)
Journal C:\Journals\Lysosomal_exocytosis\Plane_separator_4CH.JNL
Button Journal
Label LY exocytosis (4CH) per-plane
Journal C:\Journals\Lysosomal_exocytosis\Lysosome_exocytosis_4CH_per-plane.JNL
Button Unbound
Button Journal
Label Count beads (4CH)
Journal C:\Journals\Lysosomal_exocytosis\4CH_SUM_count-beads.jnl
Button Unbound
Button Journal
Label Close_all
Journal C:\Journals\Lysosomal_exocytosis\Close_all.JNL
